# Supplementary material for: Evaluation of a bioengineered ACL matrix’s osteointegration with BMP-2 supplementation
Source: PLoS One. 2020 Jan 7;15(1):e0227181. doi: 10.1371/journal.pone.0227181 (PMC6946545; doi:10.1371/journal.pone.0227181)
Supplement: S1 File — (XLSX) [file pone.0227181.s011.xlsx]

## Sheet: Single Graft 1
Time (s)	Extension (mm)	Load(N)
0	0.03042	-0.04634
0.002	0.03042	-0.05195
0.004	0.03042	-0.05879
0.006	0.03104	-0.06651
0.008	0.03167	-0.07358
0.01	0.03271	-0.07791
0.014	0.03625	-0.07346
0.016	0.03917	-0.06215
0.018	0.04271	-0.04288
0.02	0.04708	-0.01581
0.022	0.05229	0.01908
0.024	0.05792	0.06241
0.026	0.06396	0.11291
0.028	0.07042	0.16767
0.03	0.07708	0.22466
0.032	0.08375	0.2825
0.034	0.09042	0.33911
0.036	0.09687	0.39238
0.038	0.10333	0.44095
0.04	0.10979	0.4844
0.042	0.11604	0.52379
0.044	0.12229	0.56068
0.046	0.12875	0.59569
0.048	0.13521	0.62925
0.05	0.14187	0.66275
0.052	0.14875	0.69787
0.054	0.15604	0.73571
0.056	0.16333	0.77729
0.058	0.17104	0.82335
0.06	0.17875	0.87297
0.062	0.18667	0.92349
0.064	0.19479	0.97281
0.066	0.20292	1.02068
0.068	0.21104	1.06661
0.07	0.21917	1.10849
0.072	0.22708	1.14496
0.074	0.23479	1.17671
0.076	0.2425	1.20489
0.078	0.25021	1.23033
0.08	0.25771	1.25392
0.082	0.26521	1.27619
0.084	0.27271	1.29725
0.086	0.28042	1.31764
0.088	0.28812	1.33874
0.09	0.29583	1.36226
0.092	0.30396	1.38929
0.094	0.31208	1.41986
0.096	0.32021	1.45306
0.098	0.32854	1.4885
0.1	0.33708	1.52668
0.102	0.34542	1.56718
0.104	0.35375	1.60887
0.106	0.36208	1.65135
0.108	0.37021	1.69431
0.11	0.37854	1.737
0.112	0.38667	1.77851
0.114	0.39458	1.81803
0.116	0.40271	1.85546
0.118	0.41062	1.89133
0.12	0.41854	1.92621
0.122	0.42646	1.96076
0.124	0.43437	1.99608
0.126	0.44229	2.03304
0.128	0.45021	2.07153
0.13	0.45812	2.1116
0.132	0.46604	2.15422
0.134	0.47417	2.19963
0.136	0.48208	2.24637
0.138	0.49021	2.29296
0.14	0.49833	2.33912
0.142	0.50625	2.38531
0.144	0.51437	2.43112
0.146	0.5225	2.47531
0.148	0.53042	2.51771
0.15	0.53854	2.55941
0.152	0.54667	2.60103
0.154	0.55458	2.64201
0.156	0.56271	2.68207
0.158	0.57062	2.72223
0.16	0.57854	2.76362
0.162	0.58646	2.80651
0.164	0.59437	2.85058
0.166	0.6025	2.89511
0.168	0.61042	2.93931
0.17	0.61833	2.98289
0.172	0.62625	3.02592
0.174	0.63417	3.0682
0.176	0.64208	3.10882
0.178	0.65	3.14675
0.18	0.65792	3.18182
0.182	0.66562	3.21472
0.184	0.67354	3.24616
0.186	0.68125	3.27624
0.188	0.68917	3.30494
0.19	0.69687	3.3332
0.192	0.70458	3.36259
0.194	0.7125	3.39363
0.196	0.72042	3.4257
0.198	0.72812	3.45856
0.2	0.73604	3.49249
0.202	0.74396	3.52707
0.204	0.75187	3.56208
0.206	0.75979	3.59809
0.208	0.76771	3.63512
0.21	0.77583	3.67222
0.212	0.78375	3.70901
0.214	0.79167	3.74587
0.216	0.79937	3.78299
0.218	0.80729	3.82
0.22	0.815	3.85679
0.222	0.82292	3.89373
0.224	0.83062	3.93125
0.226	0.83833	3.96944
0.228	0.84625	4.00769
0.23	0.85396	4.04513
0.232	0.86167	4.08184
0.234	0.86937	4.11858
0.236	0.87729	4.15589
0.238	0.885	4.19364
0.24	0.89271	4.23171
0.242	0.90042	4.27065
0.244	0.90812	4.31074
0.246	0.91583	4.35157
0.248	0.92354	4.39303
0.25	0.93125	4.43512
0.252	0.93896	4.47713
0.254	0.94687	4.51784
0.256	0.95458	4.55694
0.258	0.9625	4.59543
0.26	0.97042	4.63382
0.262	0.97833	4.67133
0.264	0.98625	4.7076
0.266	0.99417	4.74375
0.268	1.00187	4.78106
0.27	1.00979	4.81922
0.272	1.01771	4.85715
0.274	1.02542	4.89545
0.276	1.03312	4.93553
0.278	1.04083	4.97715
0.28	1.04854	5.019
0.282	1.05625	5.06052
0.284	1.06396	5.10176
0.286	1.07167	5.14251
0.288	1.07917	5.18254
0.29	1.08687	5.22259
0.292	1.09437	5.26324
0.294	1.10208	5.30401
0.296	1.10958	5.34454
0.298	1.11729	5.38542
0.3	1.125	5.42735
0.302	1.13271	5.46993
0.304	1.14021	5.51232
0.306	1.14792	5.55472
0.308	1.15583	5.59794
0.31	1.16354	5.64226
0.312	1.17125	5.68785
0.314	1.17896	5.73502
0.316	1.18667	5.78346
0.318	1.19437	5.83256
0.32	1.20187	5.88266
0.322	1.20958	5.93464
0.324	1.21729	5.98808
0.326	1.225	6.04195
0.328	1.23271	6.09627
0.33	1.24042	6.1516
0.332	1.24812	6.20835
0.334	1.25562	6.2665
0.336	1.26333	6.32542
0.338	1.27083	6.38438
0.34	1.27833	6.4433
0.342	1.28604	6.50289
0.344	1.29354	6.56365
0.346	1.30104	6.62488
0.348	1.30854	6.68606
0.35	1.31583	6.74763
0.352	1.32333	6.80978
0.354	1.33083	6.87251
0.356	1.33854	6.93627
0.358	1.34604	7.00134
0.36	1.35354	7.06717
0.362	1.36125	7.13313
0.364	1.36896	7.19973
0.366	1.37667	7.26796
0.368	1.38437	7.33817
0.37	1.39187	7.40978
0.372	1.39958	7.4819
0.374	1.40729	7.55438
0.376	1.41479	7.62799
0.378	1.4225	7.7028
0.38	1.43	7.77768
0.382	1.43771	7.85188
0.384	1.44521	7.92544
0.386	1.45271	7.99883
0.388	1.46042	8.07231
0.39	1.46792	8.1461
0.392	1.47542	8.22044
0.394	1.48292	8.29513
0.396	1.49021	8.36984
0.398	1.49771	8.44514
0.4	1.50521	8.52222
0.402	1.51271	8.60124
0.404	1.52	8.68108
0.406	1.5275	8.76139
0.408	1.535	8.84357
0.41	1.5425	8.92834
0.412	1.54979	9.01468
0.414	1.55729	9.10168
0.416	1.565	9.18914
0.418	1.5725	9.277
0.42	1.58	9.36572
0.422	1.58771	9.45601
0.424	1.59521	9.54757
0.426	1.60292	9.63982
0.428	1.61042	9.73302
0.43	1.61812	9.82754
0.432	1.62562	9.92333
0.434	1.63312	10.0202
0.436	1.64062	10.1177
0.438	1.64812	10.2156
0.44	1.65562	10.3147
0.442	1.66312	10.4157
0.444	1.67062	10.5188
0.446	1.67812	10.6232
0.448	1.68562	10.7285
0.45	1.69312	10.8351
0.452	1.70062	10.9436
0.454	1.70812	11.0533
0.456	1.71542	11.1631
0.458	1.72292	11.2723
0.46	1.73021	11.3812
0.462	1.73771	11.49
0.464	1.74521	11.5997
0.466	1.75271	11.7117
0.468	1.76021	11.8256
0.47	1.76771	11.9404
0.472	1.77521	12.0557
0.474	1.78271	12.1726
0.476	1.79021	12.2912
0.478	1.79792	12.4108
0.48	1.80542	12.5307
0.482	1.81312	12.6508
0.484	1.82062	12.7712
0.486	1.82833	12.8917
0.488	1.83583	13.0124
0.49	1.84354	13.1332
0.492	1.85104	13.2541
0.494	1.85875	13.3759
0.496	1.86625	13.4986
0.498	1.87396	13.6226
0.5	1.88146	13.7479
0.502	1.88896	13.8744
0.504	1.89625	14.0015
0.506	1.90375	14.1299
0.508	1.91104	14.2605
0.51	1.91833	14.3927
0.512	1.92583	14.5253
0.514	1.93312	14.6583
0.516	1.94042	14.7927
0.518	1.94792	14.9282
0.52	1.95542	15.0642
0.522	1.96271	15.2012
0.524	1.97021	15.3394
0.526	1.97771	15.4786
0.528	1.98542	15.6181
0.53	1.99292	15.7579
0.532	2.00042	15.8985
0.534	2.00812	16.0396
0.536	2.01562	16.1806
0.538	2.02312	16.321
0.54	2.03083	16.4611
0.542	2.03833	16.6019
0.544	2.04583	16.7431
0.546	2.05312	16.8844
0.548	2.06062	17.0259
0.55	2.06812	17.168
0.552	2.07542	17.3104
0.554	2.08292	17.4535
0.556	2.09042	17.5979
0.558	2.09792	17.7437
0.56	2.10542	17.8905
0.562	2.11271	18.0379
0.564	2.12021	18.1857
0.566	2.12771	18.3334
0.568	2.135	18.4805
0.57	2.14229	18.6265
0.572	2.14958	18.7712
0.574	2.15708	18.9151
0.576	2.16437	19.0589
0.578	2.17187	19.2029
0.58	2.17917	19.3475
0.582	2.18667	19.4924
0.584	2.19417	19.6372
0.586	2.20167	19.7821
0.588	2.20917	19.9272
0.59	2.21667	20.0726
0.592	2.22417	20.2182
0.594	2.23187	20.3636
0.596	2.23937	20.5083
0.598	2.24687	20.6525
0.6	2.25437	20.7972
0.602	2.26187	20.9423
0.604	2.26917	21.0865
0.606	2.27667	21.2299
0.608	2.28417	21.3738
0.61	2.29146	21.519
0.612	2.29896	21.6651
0.614	2.30625	21.8113
0.616	2.31375	21.9572
0.618	2.32104	22.1021
0.62	2.32854	22.2466
0.622	2.33583	22.3915
0.624	2.34333	22.537
0.626	2.35062	22.6827
0.628	2.35792	22.8281
0.63	2.36521	22.9731
0.632	2.37271	23.1189
0.634	2.38	23.2659
0.636	2.38729	23.413
0.638	2.39479	23.559
0.64	2.40229	23.705
0.642	2.40958	23.8523
0.644	2.41708	24.0006
0.646	2.42458	24.1491
0.648	2.43208	24.2979
0.65	2.43958	24.4467
0.652	2.44708	24.5953
0.654	2.45458	24.7438
0.656	2.46208	24.8929
0.658	2.46958	25.0421
0.66	2.47708	25.1909
0.662	2.48437	25.3396
0.664	2.49187	25.4897
0.666	2.49917	25.642
0.668	2.50667	25.7961
0.67	2.51396	25.9508
0.672	2.52125	26.1054
0.674	2.52875	26.2602
0.676	2.53604	26.4165
0.678	2.54354	26.5743
0.68	2.55083	26.7328
0.682	2.55812	26.8914
0.684	2.56542	27.0501
0.686	2.57271	27.2093
0.688	2.58021	27.3694
0.69	2.58771	27.5309
0.692	2.59521	27.6937
0.694	2.60271	27.8574
0.696	2.61021	28.0213
0.698	2.61771	28.1852
0.7	2.62521	28.3493
0.702	2.63292	28.5136
0.704	2.64042	28.6776
0.706	2.64792	28.8415
0.708	2.65542	29.0065
0.71	2.66292	29.1732
0.712	2.67042	29.3412
0.714	2.67771	29.5104
0.716	2.68521	29.6806
0.718	2.69271	29.8518
0.72	2.70021	30.0241
0.722	2.70771	30.1977
0.724	2.71521	30.3731
0.726	2.72271	30.5508
0.728	2.73	30.7302
0.73	2.7375	30.9109
0.732	2.74479	31.0927
0.734	2.75229	31.275
0.736	2.75958	31.4568
0.738	2.76687	31.6372
0.74	2.77417	31.8166
0.742	2.78146	31.9959
0.744	2.78896	32.1753
0.746	2.79625	32.3548
0.748	2.80375	32.5352
0.75	2.81125	32.7172
0.752	2.81854	32.9008
0.754	2.82604	33.0853
0.756	2.83354	33.2708
0.758	2.84104	33.4579
0.76	2.84854	33.6463
0.762	2.85604	33.8356
0.764	2.86333	34.0264
0.766	2.87083	34.2195
0.768	2.87833	34.4145
0.77	2.88562	34.6105
0.772	2.89312	34.8071
0.774	2.90042	35.005
0.776	2.90792	35.2039
0.778	2.91521	35.4032
0.78	2.92271	35.6029
0.782	2.93021	35.8031
0.784	2.9375	36.0035
0.786	2.945	36.2042
0.788	2.95229	36.4057
0.79	2.95958	36.6086
0.792	2.96708	36.8131
0.794	2.97437	37.0188
0.796	2.98187	37.2246
0.798	2.98917	37.4301
0.8	2.99667	37.6367
0.802	3.00396	37.8449
0.804	3.01146	38.0547
0.806	3.01896	38.2659
0.808	3.02625	38.479
0.81	3.03375	38.6944
0.812	3.04125	38.9117
0.814	3.04875	39.1301
0.816	3.05625	39.3483
0.818	3.06354	39.5648
0.82	3.07104	39.7786
0.822	3.07854	39.9901
0.824	3.08604	40.2005
0.826	3.09333	40.4108
0.828	3.10083	40.6211
0.83	3.10833	40.8315
0.832	3.11562	41.0429
0.834	3.12312	41.2564
0.836	3.13042	41.4719
0.838	3.13792	41.6886
0.84	3.14521	41.9063
0.842	3.1525	42.1254
0.844	3.16	42.3463
0.846	3.16729	42.569
0.848	3.17458	42.7929
0.85	3.18167	43.0171
0.852	3.18896	43.2405
0.854	3.19625	43.4622
0.856	3.20354	43.6832
0.858	3.21083	43.9046
0.86	3.21812	44.1265
0.862	3.22542	44.3483
0.864	3.23292	44.57
0.866	3.24042	44.7921
0.868	3.24792	45.015
0.87	3.25542	45.2385
0.872	3.26292	45.4614
0.874	3.27042	45.6828
0.876	3.27792	45.9024
0.878	3.28542	46.121
0.88	3.29271	46.3397
0.882	3.30021	46.5592
0.884	3.30771	46.7794
0.886	3.315	46.9997
0.888	3.3225	47.2201
0.89	3.32979	47.4413
0.892	3.33708	47.6636
0.894	3.34458	47.8867
0.896	3.35187	48.1104
0.898	3.35917	48.335
0.9	3.36667	48.561
0.902	3.37396	48.7884
0.904	3.38125	49.0165
0.906	3.38875	49.2444
0.908	3.39604	49.4719
0.91	3.40333	49.699
0.912	3.41083	49.925
0.914	3.41812	50.1501
0.916	3.42542	50.3747
0.918	3.43292	50.5988
0.92	3.44042	50.8222
0.922	3.44792	51.0454
0.924	3.45542	51.2699
0.926	3.46292	51.4956
0.928	3.47042	51.7213
0.93	3.47792	51.946
0.932	3.48542	52.1703
0.934	3.49271	52.3946
0.936	3.50021	52.6184
0.938	3.50771	52.841
0.94	3.51521	53.0629
0.942	3.52292	53.2844
0.944	3.53042	53.5057
0.946	3.53792	53.7277
0.948	3.54542	53.9511
0.95	3.55271	54.1752
0.952	3.56021	54.3994
0.954	3.5675	54.6242
0.956	3.575	54.8498
0.958	3.58229	55.0761
0.96	3.58937	55.3027
0.962	3.59667	55.5291
0.964	3.60396	55.7554
0.966	3.61125	55.9817
0.968	3.61854	56.208
0.97	3.62583	56.434
0.972	3.63312	56.6595
0.974	3.64062	56.8847
0.976	3.64812	57.1097
0.978	3.65562	57.3346
0.98	3.66292	57.5598
0.982	3.67042	57.7863
0.984	3.67792	58.0143
0.986	3.68542	58.2429
0.988	3.69292	58.4714
0.99	3.70042	58.7008
0.992	3.70792	58.9313
0.994	3.71542	59.1617
0.996	3.72271	59.3912
0.998	3.73021	59.6205
1	3.73771	59.8505
1.002	3.74521	60.0812
1.004	3.75271	60.3129
1.006	3.76021	60.5466
1.008	3.7675	60.7826
1.01	3.775	61.02
1.012	3.7825	61.2583
1.014	3.78979	61.498
1.016	3.79729	61.7392
1.018	3.80458	61.981
1.02	3.81187	62.2225
1.022	3.81917	62.4629
1.024	3.82646	62.7026
1.026	3.83375	62.9416
1.028	3.84104	63.1795
1.03	3.84833	63.4162
1.032	3.85562	63.6527
1.034	3.86312	63.8909
1.036	3.87062	64.131
1.038	3.87812	64.3732
1.04	3.88562	64.6171
1.042	3.89333	64.8621
1.044	3.90083	65.1072
1.046	3.90812	65.352
1.048	3.91562	65.597
1.05	3.92312	65.843
1.052	3.93042	66.0896
1.054	3.93771	66.336
1.056	3.945	66.5825
1.058	3.95229	66.8297
1.06	3.95979	67.0773
1.062	3.96708	67.325
1.064	3.97437	67.5731
1.066	3.98187	67.822
1.068	3.98917	68.0716
1.07	3.99646	68.3219
1.072	4.00396	68.5726
1.074	4.01125	68.8234
1.076	4.01854	69.0735
1.078	4.02583	69.3223
1.08	4.03292	69.5698
1.082	4.04021	69.817
1.084	4.04771	70.0645
1.086	4.055	70.312
1.088	4.0625	70.5593
1.09	4.06979	70.8071
1.092	4.07729	71.0558
1.094	4.08479	71.3051
1.096	4.09229	71.5549
1.098	4.09979	71.8056
1.1	4.10729	72.0571
1.102	4.11479	72.3085
1.104	4.12208	72.5597
1.106	4.12958	72.8111
1.108	4.13708	73.0623
1.11	4.14437	73.3128
1.112	4.15187	73.563
1.114	4.15917	73.8133
1.116	4.16667	74.0637
1.118	4.17396	74.3135
1.12	4.18125	74.5624
1.122	4.18875	74.8104
1.124	4.19604	75.0583
1.126	4.20354	75.3067
1.128	4.21083	75.556
1.13	4.21812	75.8056
1.132	4.22542	76.055
1.134	4.23271	76.3046
1.136	4.24021	76.5548
1.138	4.2475	76.8053
1.14	4.255	77.0555
1.142	4.26229	77.3052
1.144	4.26979	77.5543
1.146	4.27729	77.803
1.148	4.28479	78.0515
1.15	4.29229	78.3004
1.152	4.29979	78.5493
1.154	4.30729	78.7973
1.156	4.31479	79.0444
1.158	4.32229	79.2913
1.16	4.32979	79.538
1.162	4.33729	79.7842
1.164	4.34479	80.03
1.166	4.35229	80.2762
1.168	4.35958	80.5235
1.17	4.36708	80.7717
1.172	4.37458	81.0208
1.174	4.38208	81.2712
1.176	4.38937	81.523
1.178	4.39687	81.7754
1.18	4.40417	82.0277
1.182	4.41146	82.2807
1.184	4.41875	82.5346
1.186	4.42604	82.7882
1.188	4.43333	83.0405
1.19	4.44062	83.2919
1.192	4.44771	83.543
1.194	4.455	83.7939
1.196	4.46229	84.0438
1.198	4.46979	84.2929
1.2	4.47708	84.5415
1.202	4.48458	84.7899
1.204	4.49208	85.038
1.206	4.49958	85.2869
1.208	4.50729	85.5371
1.21	4.51479	85.7889
1.212	4.52229	86.0423
1.214	4.52979	86.2976
1.216	4.53729	86.5545
1.218	4.54458	86.8123
1.22	4.55208	87.0696
1.222	4.55937	87.3257
1.224	4.56667	87.5808
1.226	4.57417	87.8353
1.228	4.58146	88.0891
1.23	4.58875	88.3418
1.232	4.59604	88.5936
1.234	4.60354	88.8448
1.236	4.61083	89.0955
1.238	4.61833	89.3466
1.24	4.62562	89.5991
1.242	4.63292	89.8537
1.244	4.64021	90.1097
1.246	4.6475	90.3662
1.248	4.65479	90.6232
1.25	4.66208	90.8808
1.252	4.66937	91.1388
1.254	4.67687	91.3969
1.256	4.68417	91.6546
1.258	4.69167	91.911
1.26	4.69896	92.1662
1.262	4.70646	92.421
1.264	4.71396	92.6757
1.266	4.72125	92.931
1.268	4.72875	93.187
1.27	4.73625	93.4429
1.272	4.74354	93.6987
1.274	4.75104	93.9553
1.276	4.75854	94.2134
1.278	4.76604	94.472
1.28	4.77354	94.7309
1.282	4.78083	94.9911
1.284	4.78833	95.2535
1.286	4.79583	95.517
1.288	4.80312	95.7802
1.29	4.81042	96.0429
1.292	4.81792	96.3051
1.294	4.82521	96.5661
1.296	4.8325	96.8256
1.298	4.83958	97.084
1.3	4.84687	97.3418
1.302	4.85417	97.5986
1.304	4.86146	97.8551
1.306	4.86875	98.1127
1.308	4.87604	98.3724
1.31	4.88333	98.634
1.312	4.89083	98.8961
1.314	4.89833	99.1579
1.316	4.90562	99.4196
1.318	4.91312	99.6816
1.32	4.92062	99.943
1.322	4.92812	100.203
1.324	4.93562	100.461
1.326	4.94312	100.719
1.328	4.95062	100.977
1.33	4.95812	101.235
1.332	4.96542	101.492
1.334	4.97292	101.749
1.336	4.98021	102.005
1.338	4.98771	102.261
1.34	4.995	102.517
1.342	5.0025	102.775
1.344	5.00979	103.033
1.346	5.01708	103.292
1.348	5.02437	103.55
1.35	5.03187	103.808
1.352	5.03917	104.067
1.354	5.04646	104.326
1.356	5.05375	104.583
1.358	5.06104	104.84
1.36	5.06854	105.096
1.362	5.07583	105.352
1.364	5.08312	105.611
1.366	5.09062	105.871
1.368	5.09792	106.132
1.37	5.10542	106.394
1.372	5.11292	106.655
1.374	5.12042	106.916
1.376	5.12792	107.177
1.378	5.13542	107.438
1.38	5.14292	107.696
1.382	5.15042	107.953
1.384	5.15792	108.208
1.386	5.16542	108.463
1.388	5.17292	108.717
1.39	5.18042	108.972
1.392	5.18792	109.229
1.394	5.19542	109.487
1.396	5.20271	109.747
1.398	5.21021	110.006
1.4	5.21771	110.265
1.402	5.22521	110.521
1.404	5.2325	110.773
1.406	5.24	111.024
1.408	5.24729	111.274
1.41	5.25479	111.523
1.412	5.26208	111.772
1.414	5.26958	112.023
1.416	5.27687	112.279
1.418	5.28417	112.539
1.42	5.29146	112.802
1.422	5.29875	113.067
1.424	5.30604	113.333
1.426	5.31354	113.6
1.428	5.32083	113.868
1.43	5.32833	114.136
1.432	5.33583	114.405
1.434	5.34333	114.675
1.436	5.35083	114.947
1.438	5.35833	115.219
1.44	5.36583	115.492
1.442	5.37333	115.765
1.444	5.38083	116.037
1.446	5.38812	116.307
1.448	5.39562	116.574
1.45	5.40312	116.84
1.452	5.41042	117.104
1.454	5.41792	117.369
1.456	5.42521	117.634
1.458	5.43271	117.899
1.46	5.44	118.165
1.462	5.44729	118.431
1.464	5.45479	118.697
1.466	5.46208	118.962
1.468	5.46937	119.227
1.47	5.47667	119.488
1.472	5.48396	119.747
1.474	5.49125	120.004
1.476	5.49854	120.261
1.478	5.50583	120.516
1.48	5.51312	120.77
1.482	5.52062	121.024
1.484	5.52792	121.278
1.486	5.53542	121.53
1.488	5.54292	121.782
1.49	5.55042	122.035
1.492	5.55792	122.288
1.494	5.56542	122.541
1.496	5.57292	122.794
1.498	5.58021	123.049
1.5	5.58771	123.303
1.502	5.595	123.557
1.504	5.6025	123.81
1.506	5.60979	124.062
1.508	5.61708	124.314
1.51	5.62458	124.566
1.512	5.63187	124.82
1.514	5.63917	125.074
1.516	5.64646	125.331
1.518	5.65396	125.588
1.52	5.66125	125.846
1.522	5.66854	126.104
1.524	5.67562	126.363
1.526	5.68292	126.623
1.528	5.69021	126.882
1.53	5.6975	127.141
1.532	5.705	127.401
1.534	5.71229	127.661
1.536	5.71958	127.919
1.538	5.72708	128.176
1.54	5.73458	128.431
1.542	5.74187	128.687
1.544	5.74937	128.943
1.546	5.75687	129.199
1.548	5.76437	129.456
1.55	5.77187	129.712
1.552	5.77917	129.969
1.554	5.78667	130.227
1.556	5.79396	130.484
1.558	5.80146	130.741
1.56	5.80875	130.998
1.562	5.81625	131.252
1.564	5.82354	131.506
1.566	5.83104	131.76
1.568	5.83854	132.014
1.57	5.84583	132.268
1.572	5.85333	132.523
1.574	5.86062	132.781
1.576	5.86812	133.041
1.578	5.87542	133.303
1.58	5.88292	133.566
1.582	5.89021	133.829
1.584	5.8975	134.09
1.586	5.90479	134.351
1.588	5.91208	134.611
1.59	5.91937	134.872
1.592	5.92687	135.133
1.594	5.93437	135.393
1.596	5.94167	135.654
1.598	5.94917	135.916
1.6	5.95667	136.177
1.602	5.96437	136.438
1.604	5.97187	136.696
1.606	5.97937	136.953
1.608	5.98708	137.209
1.61	5.99458	137.464
1.612	6.00208	137.719
1.614	6.00958	137.974
1.616	6.01708	138.228
1.618	6.02437	138.482
1.62	6.03187	138.736
1.622	6.03917	138.991
1.624	6.04646	139.246
1.626	6.05375	139.5
1.628	6.06125	139.753
1.63	6.06854	140.005
1.632	6.07604	140.257
1.634	6.08333	140.51
1.636	6.09083	140.763
1.638	6.09812	141.017
1.64	6.10562	141.271
1.642	6.11292	141.526
1.644	6.12021	141.782
1.646	6.12771	142.038
1.648	6.135	142.294
1.65	6.1425	142.548
1.652	6.14979	142.801
1.654	6.15729	143.053
1.656	6.16479	143.303
1.658	6.17229	143.554
1.66	6.17958	143.806
1.662	6.18708	144.058
1.664	6.19458	144.311
1.666	6.20208	144.566
1.668	6.20958	144.823
1.67	6.21729	145.08
1.672	6.22479	145.338
1.674	6.23208	145.595
1.676	6.23958	145.851
1.678	6.24708	146.107
1.68	6.25437	146.364
1.682	6.26167	146.619
1.684	6.26917	146.874
1.686	6.27646	147.128
1.688	6.28375	147.381
1.69	6.29104	147.634
1.692	6.29833	147.885
1.694	6.30562	148.135
1.696	6.31292	148.384
1.698	6.32021	148.632
1.7	6.3275	148.88
1.702	6.335	149.13
1.704	6.34229	149.381
1.706	6.34979	149.632
1.708	6.35708	149.884
1.71	6.36458	150.136
1.712	6.37208	150.386
1.714	6.37958	150.636
1.716	6.38708	150.885
1.718	6.39458	151.134
1.72	6.40208	151.381
1.722	6.40937	151.626
1.724	6.41687	151.87
1.726	6.42437	152.114
1.728	6.43167	152.357
1.73	6.43917	152.599
1.732	6.44646	152.84
1.734	6.45396	153.084
1.736	6.46125	153.329
1.738	6.46875	153.576
1.74	6.47604	153.824
1.742	6.48333	154.072
1.744	6.49062	154.321
1.746	6.49792	154.57
1.748	6.50521	154.819
1.75	6.5125	155.068
1.752	6.51958	155.317
1.754	6.52687	155.565
1.756	6.53437	155.813
1.758	6.54167	156.062
1.76	6.54896	156.31
1.762	6.55646	156.557
1.764	6.56375	156.803
1.766	6.57125	157.047
1.768	6.57875	157.291
1.77	6.58625	157.536
1.772	6.59375	157.782
1.774	6.60104	158.03
1.776	6.60854	158.279
1.778	6.61604	158.529
1.78	6.62333	158.779
1.782	6.63083	159.029
1.784	6.63812	159.279
1.786	6.64562	159.525
1.788	6.65292	159.769
1.79	6.66042	160.012
1.792	6.66771	160.254
1.794	6.675	160.497
1.796	6.6825	160.74
1.798	6.68979	160.984
1.8	6.69708	161.228
1.802	6.70458	161.474
1.804	6.71187	161.72
1.806	6.71917	161.965
1.808	6.72646	162.21
1.81	6.73396	162.454
1.812	6.74125	162.697
1.814	6.74854	162.94
1.816	6.75604	163.183
1.818	6.76333	163.424
1.82	6.77083	163.664
1.822	6.77833	163.902
1.824	6.78562	164.14
1.826	6.79312	164.379
1.828	6.80062	164.617
1.83	6.80812	164.855
1.832	6.81542	165.093
1.834	6.82292	165.332
1.836	6.83042	165.571
1.838	6.83792	165.812
1.84	6.84542	166.052
1.842	6.85292	166.292
1.844	6.86042	166.532
1.846	6.86792	166.77
1.848	6.87521	167.008
1.85	6.88271	167.247
1.852	6.89	167.484
1.854	6.89729	167.72
1.856	6.90479	167.956
1.858	6.91208	168.192
1.86	6.91937	168.427
1.862	6.92687	168.663
1.864	6.93417	168.898
1.866	6.94146	169.133
1.868	6.94896	169.369
1.87	6.95625	169.603
1.872	6.96375	169.838
1.874	6.97104	170.072
1.876	6.97854	170.305
1.878	6.98604	170.537
1.88	6.99354	170.768
1.882	7.00083	171
1.884	7.00833	171.233
1.886	7.01583	171.467
1.888	7.02333	171.701
1.89	7.03062	171.934
1.892	7.03812	172.167
1.894	7.04562	172.398
1.896	7.05292	172.627
1.898	7.06042	172.855
1.9	7.06771	173.081
1.902	7.07521	173.304
1.904	7.08271	173.526
1.906	7.09	173.748
1.908	7.0975	173.97
1.91	7.10479	174.194
1.912	7.11229	174.418
1.914	7.11958	174.643
1.916	7.12708	174.872
1.918	7.13437	175.103
1.92	7.14167	175.334
1.922	7.14917	175.566
1.924	7.15646	175.797
1.926	7.16375	176.027
1.928	7.17125	176.256
1.93	7.17875	176.485
1.932	7.18625	176.712
1.934	7.19354	176.937
1.936	7.20104	177.159
1.938	7.20854	177.381
1.94	7.21604	177.602
1.942	7.22354	177.824
1.944	7.23104	178.046
1.946	7.23854	178.27
1.948	7.24583	178.494
1.95	7.25333	178.72
1.952	7.26083	178.947
1.954	7.26812	179.173
1.956	7.27562	179.398
1.958	7.28312	179.622
1.96	7.29042	179.845
1.962	7.29792	180.066
1.964	7.30521	180.286
1.966	7.3125	180.504
1.968	7.31979	180.722
1.97	7.32708	180.937
1.972	7.33458	181.152
1.974	7.34187	181.367
1.976	7.34917	181.583
1.978	7.35646	181.798
1.98	7.36375	182.014
1.982	7.37104	182.232
1.984	7.37833	182.451
1.986	7.38562	182.67
1.988	7.39292	182.888
1.99	7.40042	183.105
1.992	7.40771	183.321
1.994	7.41521	183.536
1.996	7.4225	183.75
1.998	7.42979	183.963
2	7.43729	184.177
2.002	7.44458	184.39
2.004	7.45208	184.604
2.006	7.45958	184.819
2.008	7.46687	185.032
2.01	7.47437	185.244
2.012	7.48167	185.454
2.014	7.48917	185.662
2.016	7.49646	185.87
2.018	7.50396	186.077
2.02	7.51125	186.283
2.022	7.51854	186.489
2.024	7.52583	186.696
2.026	7.53312	186.904
2.028	7.54042	187.113
2.03	7.54771	187.322
2.032	7.555	187.533
2.034	7.56229	187.744
2.036	7.56958	187.955
2.038	7.57708	188.166
2.04	7.58437	188.378
2.042	7.59187	188.591
2.044	7.59917	188.803
2.046	7.60667	189.012
2.048	7.61417	189.22
2.05	7.62167	189.427
2.052	7.62917	189.634
2.054	7.63667	189.841
2.056	7.64417	190.047
2.058	7.65167	190.253
2.06	7.65917	190.46
2.062	7.66667	190.667
2.064	7.67396	190.874
2.066	7.68146	191.081
2.068	7.68896	191.287
2.07	7.69646	191.492
2.072	7.70396	191.695
2.074	7.71125	191.898
2.076	7.71875	192.1
2.078	7.72625	192.3
2.08	7.73354	192.499
2.082	7.74104	192.699
2.084	7.74833	192.9
2.086	7.75562	193.1
2.088	7.76292	193.3
2.09	7.77042	193.5
2.092	7.77771	193.701
2.094	7.785	193.902
2.096	7.7925	194.104
2.098	7.8	194.306
2.1	7.8075	194.507
2.102	7.81479	194.708
2.104	7.8225	194.908
2.106	7.83	195.108
2.108	7.8375	195.307
2.11	7.845	195.506
2.112	7.8525	195.703
2.114	7.86	195.899
2.116	7.86729	196.095
2.118	7.87479	196.289
2.12	7.88229	196.483
2.122	7.88958	196.677
2.124	7.89708	196.869
2.126	7.90458	197.062
2.128	7.91187	197.254
2.13	7.91937	197.447
2.132	7.92667	197.642
2.134	7.93417	197.836
2.136	7.94146	198.028
2.138	7.94875	198.219
2.14	7.95604	198.409
2.142	7.96333	198.598
2.144	7.97062	198.786
2.146	7.97791	198.974
2.148	7.98521	199.162
2.15	7.9925	199.35
2.152	7.99979	199.536
2.154	8.00729	199.724
2.156	8.01458	199.912
2.158	8.02208	200.1
2.16	8.02958	200.287
2.162	8.03708	200.475
2.164	8.04458	200.663
2.166	8.05208	200.85
2.168	8.05958	201.036
2.17	8.06687	201.219
2.172	8.07437	201.399
2.174	8.08167	201.577
2.176	8.08916	201.754
2.178	8.09646	201.929
2.18	8.10375	202.103
2.182	8.11104	202.276
2.184	8.11854	202.45
2.186	8.12583	202.624
2.188	8.13333	202.799
2.19	8.14062	202.975
2.192	8.14812	203.153
2.194	8.15541	203.33
2.196	8.16292	203.506
2.198	8.17021	203.683
2.2	8.1775	203.859
2.202	8.18479	204.034
2.204	8.19208	204.208
2.206	8.19937	204.381
2.208	8.20667	204.556
2.21	8.21396	204.73
2.212	8.22125	204.903
2.214	8.22854	205.076
2.216	8.23604	205.249
2.218	8.24333	205.422
2.22	8.25083	205.596
2.222	8.25833	205.771
2.224	8.26583	205.947
2.226	8.27333	206.123
2.228	8.28083	206.298
2.23	8.28812	206.472
2.232	8.29562	206.646
2.234	8.30312	206.818
2.236	8.31042	206.986
2.238	8.31791	207.152
2.24	8.32521	207.316
2.242	8.33271	207.479
2.244	8.34	207.641
2.246	8.3475	207.802
2.248	8.35479	207.964
2.25	8.36208	208.126
2.252	8.36958	208.288
2.254	8.37687	208.451
2.256	8.38417	208.614
2.258	8.39146	208.776
2.26	8.39854	208.937
2.262	8.40583	209.098
2.264	8.41312	209.259
2.266	8.42062	209.42
2.268	8.42792	209.58
2.27	8.43542	209.739
2.272	8.44291	209.898
2.274	8.45041	210.056
2.276	8.45812	210.214
2.278	8.46562	210.37
2.28	8.47312	210.526
2.282	8.48062	210.681
2.284	8.48812	210.836
2.286	8.49542	210.989
2.288	8.50292	211.143
2.29	8.51021	211.296
2.292	8.51771	211.45
2.294	8.525	211.603
2.296	8.5325	211.755
2.298	8.53979	211.908
2.3	8.54708	212.061
2.302	8.55437	212.215
2.304	8.56187	212.368
2.306	8.56917	212.522
2.308	8.57666	212.676
2.31	8.58416	212.83
2.312	8.59146	212.982
2.314	8.59896	213.132
2.316	8.60646	213.281
2.318	8.61396	213.427
2.32	8.62146	213.572
2.322	8.62896	213.717
2.324	8.63646	213.863
2.326	8.64396	214.008
2.328	8.65146	214.155
2.33	8.65896	214.303
2.332	8.66625	214.452
2.334	8.67375	214.603
2.336	8.68125	214.753
2.338	8.68875	214.902
2.34	8.69604	215.051
2.342	8.70354	215.198
2.344	8.71104	215.343
2.346	8.71833	215.485
2.348	8.72583	215.625
2.35	8.73333	215.763
2.352	8.74083	215.899
2.354	8.74833	216.034
2.356	8.75583	216.169
2.358	8.76333	216.305
2.36	8.77062	216.443
2.362	8.77792	216.582
2.364	8.78521	216.723
2.366	8.7925	216.868
2.368	8.79979	217.013
2.37	8.80708	217.159
2.372	8.81437	217.303
2.374	8.82167	217.446
2.376	8.82896	217.588
2.378	8.83625	217.727
2.38	8.84354	217.865
2.382	8.85104	218.002
2.384	8.85854	218.137
2.386	8.86604	218.272
2.388	8.87354	218.405
2.39	8.88104	218.539
2.392	8.88854	218.674
2.394	8.89583	218.807
2.396	8.90333	218.94
2.398	8.91062	219.074
2.4	8.91812	219.208
2.402	8.92562	219.342
2.404	8.93292	219.475
2.406	8.94042	219.607
2.408	8.94771	219.738
2.41	8.95521	219.868
2.412	8.9625	219.997
2.414	8.97	220.125
2.416	8.97729	220.25
2.418	8.98458	220.374
2.42	8.99208	220.498
2.422	8.99937	220.623
2.424	9.00667	220.75
2.426	9.01375	220.879
2.428	9.02104	221.008
2.43	9.02833	221.138
2.432	9.03562	221.27
2.434	9.04292	221.4
2.436	9.05021	221.528
2.438	9.05771	221.652
2.44	9.065	221.773
2.442	9.0725	221.892
2.444	9.08	222.009
2.446	9.0875	222.126
2.448	9.09521	222.244
2.45	9.10271	222.361
2.452	9.11	222.48
2.454	9.1175	222.6
2.456	9.125	222.722
2.458	9.13229	222.843
2.46	9.13958	222.964
2.462	9.14708	223.083
2.464	9.15437	223.2
2.466	9.16166	223.315
2.468	9.16896	223.427
2.47	9.17646	223.538
2.472	9.18375	223.647
2.474	9.19104	223.756
2.476	9.19854	223.866
2.478	9.20583	223.977
2.48	9.21312	224.088
2.482	9.22042	224.201
2.484	9.22792	224.314
2.486	9.23521	224.427
2.488	9.2425	224.539
2.49	9.25	224.653
2.492	9.25729	224.768
2.494	9.26458	224.881
2.496	9.27208	224.994
2.498	9.27958	225.108
2.5	9.28708	225.222
2.502	9.29479	225.334
2.504	9.30229	225.445
2.506	9.30979	225.553
2.508	9.3175	225.659
2.51	9.325	225.764
2.512	9.3325	225.869
2.514	9.34	225.974
2.516	9.3475	226.082
2.518	9.355	226.19
2.52	9.36229	226.3
2.522	9.36979	226.411
2.524	9.37708	226.523
2.526	9.38458	226.633
2.528	9.39187	226.74
2.53	9.39937	226.846
2.532	9.40667	226.95
2.534	9.41417	227.053
2.536	9.42146	227.155
2.538	9.42875	227.257
2.54	9.43625	227.358
2.542	9.44354	227.46
2.544	9.45083	227.561
2.546	9.45812	227.662
2.548	9.46562	227.761
2.55	9.47291	227.859
2.552	9.48042	227.956
2.554	9.48771	228.053
2.556	9.49521	228.15
2.558	9.50271	228.246
2.56	9.51021	228.342
2.562	9.51771	228.437
2.564	9.52521	228.532
2.566	9.53271	228.626
2.568	9.54021	228.721
2.57	9.54771	228.815
2.572	9.55521	228.91
2.574	9.5625	229.005
2.576	9.57	229.101
2.578	9.57729	229.196
2.58	9.58458	229.291
2.582	9.59208	229.386
2.584	9.59937	229.48
2.586	9.60666	229.573
2.588	9.61396	229.665
2.59	9.62125	229.756
2.592	9.62854	229.847
2.594	9.63583	229.938
2.596	9.64312	230.028
2.598	9.65041	230.117
2.6	9.65792	230.207
2.602	9.66521	230.296
2.604	9.6725	230.386
2.606	9.67979	230.475
2.608	9.68729	230.566
2.61	9.69479	230.656
2.612	9.70208	230.746
2.614	9.70958	230.836
2.616	9.71708	230.925
2.618	9.72458	231.014
2.62	9.73208	231.1
2.622	9.73937	231.185
2.624	9.74687	231.269
2.626	9.75437	231.351
2.628	9.76167	231.433
2.63	9.76917	231.513
2.632	9.77646	231.593
2.634	9.78375	231.673
2.636	9.79125	231.751
2.638	9.79854	231.83
2.64	9.80583	231.909
2.642	9.81333	231.988
2.644	9.82062	232.067
2.646	9.82792	232.147
2.648	9.83521	232.228
2.65	9.8425	232.309
2.652	9.84979	232.389
2.654	9.85708	232.469
2.656	9.86437	232.547
2.658	9.87167	232.625
2.66	9.87896	232.702
2.662	9.88646	232.778
2.664	9.89375	232.853
2.666	9.90104	232.928
2.668	9.90854	233.002
2.67	9.91604	233.077
2.672	9.92333	233.153
2.674	9.93083	233.23
2.676	9.93812	233.306
2.678	9.94562	233.382
2.68	9.95312	233.458
2.682	9.96062	233.535
2.684	9.96812	233.613
2.686	9.97562	233.69
2.688	9.98312	233.766
2.69	9.99042	233.842
2.692	9.99792	233.917
2.694	10.0054	233.991
2.696	10.0127	234.063
2.698	10.02	234.135
2.7	10.0273	234.207
2.702	10.0346	234.279
2.704	10.0419	234.352
2.706	10.0494	234.425
2.708	10.0567	234.498
2.71	10.064	234.57
2.712	10.0712	234.64
2.714	10.0787	234.711
2.716	10.086	234.78
2.718	10.0935	234.849
2.72	10.1008	234.918
2.722	10.1083	234.987
2.724	10.1158	235.057
2.726	10.1233	235.128
2.728	10.1308	235.199
2.73	10.1383	235.27
2.732	10.1458	235.34
2.734	10.1533	235.411
2.736	10.1608	235.481
2.738	10.1683	235.55
2.74	10.1758	235.618
2.742	10.1833	235.684
2.744	10.1908	235.75
2.746	10.1983	235.814
2.748	10.2056	235.877
2.75	10.2131	235.938
2.752	10.2206	235.998
2.754	10.2279	236.056
2.756	10.2354	236.114
2.758	10.2427	236.172
2.76	10.25	236.231
2.762	10.2573	236.29
2.764	10.2648	236.349
2.766	10.2721	236.409
2.768	10.2794	236.471
2.77	10.2867	236.532
2.772	10.294	236.594
2.774	10.3015	236.656
2.776	10.3087	236.718
2.778	10.3163	236.779
2.78	10.3238	236.839
2.782	10.3313	236.901
2.784	10.339	236.962
2.786	10.3465	237.022
2.788	10.354	237.082
2.79	10.3615	237.141
2.792	10.3688	237.2
2.794	10.3763	237.259
2.796	10.3837	237.318
2.798	10.391	237.378
2.8	10.3985	237.437
2.802	10.4058	237.496
2.804	10.4131	237.554
2.806	10.4206	237.612
2.808	10.4281	237.669
2.81	10.4354	237.725
2.812	10.4427	237.782
2.814	10.4502	237.839
2.816	10.4575	237.896
2.818	10.4648	237.954
2.82	10.4721	238.011
2.822	10.4794	238.068
2.824	10.4867	238.124
2.826	10.494	238.18
2.828	10.5013	238.235
2.83	10.5087	238.289
2.832	10.516	238.343
2.834	10.5235	238.396
2.836	10.5308	238.448
2.838	10.5383	238.499
2.84	10.5458	238.551
2.842	10.5531	238.602
2.844	10.5606	238.653
2.846	10.5681	238.704
2.848	10.5756	238.755
2.85	10.5829	238.808
2.852	10.5904	238.86
2.854	10.5979	238.913
2.856	10.6052	238.965
2.858	10.6127	239.017
2.86	10.62	239.069
2.862	10.6273	239.12
2.864	10.6348	239.17
2.866	10.6421	239.219
2.868	10.6494	239.266
2.87	10.6567	239.311
2.872	10.664	239.357
2.874	10.6713	239.403
2.876	10.6785	239.45
2.878	10.6858	239.496
2.88	10.6933	239.541
2.882	10.7006	239.586
2.884	10.7079	239.632
2.886	10.7152	239.678
2.888	10.7227	239.724
2.89	10.73	239.771
2.892	10.7373	239.817
2.894	10.7448	239.865
2.896	10.7523	239.913
2.898	10.7596	239.961
2.9	10.7671	240.009
2.902	10.7746	240.055
2.904	10.7821	240.1
2.906	10.7896	240.145
2.908	10.7971	240.188
2.91	10.8046	240.231
2.912	10.8119	240.273
2.914	10.8194	240.313
2.916	10.8267	240.354
2.918	10.8342	240.394
2.92	10.8415	240.434
2.922	10.8488	240.474
2.924	10.856	240.514
2.926	10.8633	240.554
2.928	10.8708	240.594
2.93	10.8781	240.635
2.932	10.8854	240.678
2.934	10.8927	240.719
2.936	10.9	240.76
2.938	10.9075	240.801
2.94	10.9148	240.843
2.942	10.9223	240.885
2.944	10.9298	240.928
2.946	10.9373	240.97
2.948	10.9448	241.014
2.95	10.9523	241.057
2.952	10.9598	241.102
2.954	10.9673	241.146
2.956	10.9748	241.189
2.958	10.9823	241.232
2.96	10.9898	241.274
2.962	10.9973	241.315
2.964	11.0048	241.356
2.966	11.0121	241.398
2.968	11.0196	241.438
2.97	11.0271	241.48
2.972	11.0346	241.522
2.974	11.0419	241.565
2.976	11.0494	241.608
2.978	11.0569	241.651
2.98	11.0644	241.693
2.982	11.0719	241.734
2.984	11.0792	241.775
2.986	11.0865	241.814
2.988	11.094	241.853
2.99	11.1013	241.891
2.992	11.1085	241.929
2.994	11.1158	241.966
2.996	11.1231	242.003
2.998	11.1304	242.04
3	11.1377	242.076
3.002	11.1452	242.111
3.004	11.1525	242.147
3.006	11.16	242.184
3.008	11.1677	242.222
3.01	11.1752	242.26
3.012	11.1827	242.298
3.014	11.1904	242.336
3.016	11.1979	242.374
3.018	11.2054	242.411
3.02	11.2127	242.448
3.022	11.2202	242.485
3.024	11.2275	242.522
3.026	11.235	242.558
3.028	11.2423	242.595
3.03	11.2496	242.632
3.032	11.2571	242.67
3.034	11.2644	242.708
3.036	11.2717	242.745
3.038	11.2792	242.782
3.04	11.2865	242.818
3.042	11.2937	242.853
3.044	11.301	242.889
3.046	11.3083	242.924
3.048	11.3156	242.959
3.05	11.3229	242.995
3.052	11.3302	243.03
3.054	11.3377	243.065
3.056	11.345	243.1
3.058	11.3525	243.134
3.06	11.3598	243.167
3.062	11.3673	243.202
3.064	11.3748	243.237
3.066	11.3823	243.273
3.068	11.3898	243.308
3.07	11.3971	243.341
3.072	11.4046	243.371
3.074	11.4121	243.4
3.076	11.4196	243.427
3.078	11.4269	243.455
3.08	11.4344	243.485
3.082	11.4419	243.516
3.084	11.4492	243.547
3.086	11.4567	243.579
3.088	11.464	243.611
3.09	11.4712	243.645
3.092	11.4787	243.678
3.094	11.486	243.711
3.096	11.4933	243.745
3.098	11.5006	243.782
3.1	11.5079	243.822
3.102	11.5152	243.863
3.104	11.5227	243.904
3.106	11.53	243.946
3.108	11.5373	243.987
3.11	11.5446	244.027
3.112	11.5519	244.063
3.114	11.5592	244.097
3.116	11.5667	244.129
3.118	11.574	244.157
3.12	11.5815	244.185
3.122	11.5887	244.213
3.124	11.5962	244.243
3.126	11.6037	244.272
3.128	11.6113	244.301
3.13	11.6188	244.331
3.132	11.626	244.362
3.134	11.6335	244.392
3.136	11.641	244.422
3.138	11.6485	244.451
3.14	11.656	244.479
3.142	11.6635	244.508
3.144	11.6708	244.537
3.146	11.6783	244.566
3.148	11.6856	244.595
3.15	11.6929	244.624
3.152	11.7002	244.653
3.154	11.7075	244.683
3.156	11.7148	244.714
3.158	11.7221	244.745
3.16	11.7294	244.777
3.162	11.7367	244.811
3.164	11.7442	244.846
3.166	11.7515	244.882
3.168	11.759	244.918
3.17	11.7662	244.951
3.172	11.7737	244.984
3.174	11.7812	245.016
3.176	11.7888	245.047
3.178	11.7963	245.077
3.18	11.8038	245.107
3.182	11.811	245.138
3.184	11.8185	245.169
3.186	11.826	245.2
3.188	11.8333	245.23
3.19	11.8408	245.263
3.192	11.8483	245.295
3.194	11.8556	245.327
3.196	11.8631	245.359
3.198	11.8706	245.393
3.2	11.8779	245.427
3.202	11.8854	245.46
3.204	11.8929	245.492
3.206	11.9004	245.523
3.208	11.9077	245.552
3.21	11.9152	245.581
3.212	11.9225	245.609
3.214	11.9298	245.637
3.216	11.9371	245.664
3.218	11.9444	245.692
3.22	11.9519	245.721
3.222	11.9592	245.752
3.224	11.9665	245.783
3.226	11.9738	245.815
3.228	11.981	245.846
3.23	11.9885	245.878
3.232	11.996	245.91
3.234	12.0035	245.943
3.236	12.0113	245.975
3.238	12.0188	246.007
3.24	12.0262	246.039
3.242	12.0337	246.07
3.244	12.0412	246.1
3.246	12.0488	246.13
3.248	12.056	246.159
3.25	12.0635	246.187
3.252	12.0708	246.215
3.254	12.0781	246.242
3.256	12.0856	246.268
3.258	12.0929	246.295
3.26	12.1002	246.322
3.262	12.1077	246.348
3.264	12.115	246.375
3.266	12.1223	246.402
3.268	12.1298	246.432
3.27	12.1371	246.463
3.272	12.1444	246.496
3.274	12.1517	246.53
3.276	12.1592	246.565
3.278	12.1665	246.6
3.28	12.1738	246.635
3.282	12.1813	246.669
3.284	12.1888	246.701
3.286	12.196	246.731
3.288	12.2035	246.759
3.29	12.211	246.788
3.292	12.2183	246.817
3.294	12.2258	246.844
3.296	12.2333	246.87
3.298	12.2406	246.896
3.3	12.2481	246.924
3.302	12.2556	246.952
3.304	12.2629	246.982
3.306	12.2704	247.013
3.308	12.2779	247.045
3.31	12.2852	247.075
3.312	12.2927	247.106
3.314	12.3	247.137
3.316	12.3073	247.168
3.318	12.3148	247.197
3.32	12.3221	247.224
3.322	12.3294	247.251
3.324	12.3367	247.278
3.326	12.344	247.304
3.328	12.3513	247.331
3.33	12.3585	247.357
3.332	12.3658	247.385
3.334	12.3733	247.413
3.336	12.3806	247.444
3.338	12.3879	247.475
3.34	12.3952	247.506
3.342	12.4027	247.539
3.344	12.41	247.571
3.346	12.4175	247.605
3.348	12.425	247.639
3.35	12.4323	247.672
3.352	12.4398	247.702
3.354	12.4471	247.732
3.356	12.4546	247.76
3.358	12.4621	247.788
3.36	12.4694	247.815
3.362	12.4769	247.842
3.364	12.4844	247.87
3.366	12.4919	247.899
3.368	12.4992	247.929
3.37	12.5067	247.961
3.372	12.514	247.995
3.374	12.5215	248.029
3.376	12.5288	248.063
3.378	12.536	248.095
3.38	12.5431	248.128
3.382	12.5504	248.16
3.384	12.5577	248.191
3.386	12.565	248.22
3.388	12.5721	248.249
3.39	12.5796	248.278
3.392	12.5869	248.306
3.394	12.5942	248.335
3.396	12.6017	248.363
3.398	12.6094	248.391
3.4	12.6169	248.42
3.402	12.6246	248.45
3.404	12.6321	248.482
3.406	12.6398	248.513
3.408	12.6473	248.545
3.41	12.6548	248.576
3.412	12.6623	248.606
3.414	12.6696	248.636
3.416	12.6771	248.665
3.418	12.6844	248.693
3.42	12.6919	248.72
3.422	12.6992	248.748
3.424	12.7065	248.778
3.426	12.714	248.809
3.428	12.7212	248.84
3.43	12.7287	248.872
3.432	12.7363	248.904
3.434	12.7438	248.938
3.436	12.7513	248.972
3.438	12.7585	249.006
3.44	12.766	249.041
3.442	12.7733	249.076
3.444	12.7806	249.11
3.446	12.7879	249.143
3.448	12.7954	249.177
3.45	12.8027	249.21
3.452	12.81	249.241
3.454	12.8175	249.271
3.456	12.8248	249.301
3.458	12.8323	249.33
3.46	12.8398	249.362
3.462	12.8473	249.395
3.464	12.8548	249.429
3.466	12.8623	249.464
3.468	12.8698	249.498
3.47	12.8773	249.534
3.472	12.8848	249.57
3.474	12.8921	249.605
3.476	12.8996	249.639
3.478	12.9071	249.672
3.48	12.9144	249.705
3.482	12.9219	249.739
3.484	12.9292	249.773
3.486	12.9365	249.807
3.488	12.9437	249.841
3.49	12.951	249.874
3.492	12.9583	249.906
3.494	12.9656	249.938
3.496	12.9729	249.969
3.498	12.9802	250.001
3.5	12.9875	250.032
3.502	12.995	250.064
3.504	13.0023	250.097
3.506	13.0098	250.131
3.508	13.0171	250.163
3.51	13.0246	250.194
3.512	13.0319	250.226
3.514	13.0394	250.258
3.516	13.0469	250.29
3.518	13.0542	250.324
3.52	13.0617	250.359
3.522	13.0692	250.394
3.524	13.0767	250.429
3.526	13.0842	250.465
3.528	13.0917	250.5
3.53	13.099	250.534
3.532	13.1065	250.568
3.534	13.114	250.601
3.536	13.1212	250.633
3.538	13.1288	250.666
3.54	13.136	250.7
3.542	13.1433	250.734
3.544	13.1506	250.769
3.546	13.1577	250.804
3.548	13.165	250.841
3.55	13.1723	250.879
3.552	13.1796	250.917
3.554	13.1869	250.955
3.556	13.1942	250.993
3.558	13.2015	251.031
3.56	13.2088	251.069
3.562	13.2163	251.107
3.564	13.2235	251.143
3.566	13.231	251.178
3.568	13.2385	251.212
3.57	13.246	251.246
3.572	13.2535	251.279
3.574	13.261	251.313
3.576	13.2685	251.346
3.578	13.276	251.38
3.58	13.2835	251.414
3.582	13.2908	251.45
3.584	13.2983	251.488
3.586	13.3056	251.525
3.588	13.3129	251.562
3.59	13.3204	251.599
3.592	13.3277	251.634
3.594	13.335	251.669
3.596	13.3423	251.703
3.598	13.3498	251.737
3.6	13.3571	251.77
3.602	13.3644	251.802
3.604	13.3717	251.835
3.606	13.379	251.868
3.608	13.3863	251.902
3.61	13.3938	251.936
3.612	13.401	251.97
3.614	13.4083	252.005
3.616	13.4156	252.041
3.618	13.4231	252.078
3.62	13.4304	252.114
3.622	13.4379	252.151
3.624	13.4454	252.186
3.626	13.4529	252.221
3.628	13.4604	252.257
3.63	13.4679	252.292
3.632	13.4754	252.327
3.634	13.4829	252.362
3.636	13.4904	252.395
3.638	13.4981	252.43
3.64	13.5056	252.466
3.642	13.5131	252.502
3.644	13.5206	252.538
3.646	13.5281	252.574
3.648	13.5356	252.61
3.65	13.5431	252.645
3.652	13.5506	252.681
3.654	13.5579	252.717
3.656	13.5654	252.754
3.658	13.5727	252.79
3.66	13.58	252.826
3.662	13.5873	252.862
3.664	13.5946	252.899
3.666	13.6019	252.937
3.668	13.6092	252.975
3.67	13.6165	253.014
3.672	13.624	253.054
3.674	13.6312	253.093
3.676	13.6387	253.131
3.678	13.6463	253.169
3.68	13.6538	253.207
3.682	13.6613	253.245
3.684	13.6687	253.283
3.686	13.6762	253.321
3.688	13.6837	253.36
3.69	13.6913	253.398
3.692	13.6985	253.435
3.694	13.706	253.473
3.696	13.7135	253.509
3.698	13.721	253.545
3.7	13.7283	253.58
3.702	13.7358	253.614
3.704	13.7431	253.648
3.706	13.7506	253.684
3.708	13.7579	253.722
3.71	13.7654	253.761
3.712	13.7727	253.801
3.714	13.7802	253.842
3.716	13.7875	253.881
3.718	13.7948	253.921
3.72	13.8021	253.959
3.722	13.8094	253.998
3.724	13.8167	254.036
3.726	13.824	254.074
3.728	13.8315	254.111
3.73	13.8387	254.148
3.732	13.8462	254.187
3.734	13.8535	254.227
3.736	13.861	254.266
3.738	13.8685	254.306
3.74	13.876	254.346
3.742	13.8835	254.387
3.744	13.8908	254.427
3.746	13.8983	254.467
3.748	13.9058	254.506
3.75	13.9131	254.546
3.752	13.9206	254.587
3.754	13.9281	254.629
3.756	13.9354	254.671
3.758	13.9429	254.712
3.76	13.9502	254.754
3.762	13.9575	254.797
3.764	13.965	254.841
3.766	13.9723	254.884
3.768	13.9796	254.927
3.77	13.9869	254.969
3.772	13.9944	255.012
3.774	14.0017	255.054
3.776	14.009	255.096
3.778	14.0162	255.137
3.78	14.0235	255.179
3.782	14.0306	255.219
3.784	14.0381	255.259
3.786	14.0454	255.299
3.788	14.0527	255.34
3.79	14.06	255.38
3.792	14.0675	255.421
3.794	14.075	255.461
3.796	14.0823	255.5
3.798	14.0898	255.541
3.8	14.0973	255.582
3.802	14.1048	255.623
3.804	14.1123	255.664
3.806	14.1196	255.705
3.808	14.1271	255.747
3.81	14.1346	255.787
3.812	14.1419	255.826
3.814	14.1494	255.865
3.816	14.1567	255.903
3.818	14.164	255.94
3.82	14.1713	255.976
3.822	14.1785	256.012
3.824	14.186	256.047
3.826	14.1933	256.081
3.828	14.2006	256.115
3.83	14.2081	256.15
3.832	14.2154	256.186
3.834	14.2227	256.221
3.836	14.2302	256.258
3.838	14.2375	256.296
3.84	14.245	256.336
3.842	14.2525	256.378
3.844	14.26	256.421
3.846	14.2675	256.466
3.848	14.275	256.51
3.85	14.2825	256.554
3.852	14.2898	256.596
3.854	14.2973	256.638
3.856	14.3048	256.678
3.858	14.3123	256.717
3.86	14.3198	256.757
3.862	14.3273	256.797
3.864	14.3348	256.838
3.866	14.3423	256.88
3.868	14.3498	256.923
3.87	14.3573	256.966
3.872	14.3648	257.01
3.874	14.3723	257.056
3.876	14.3798	257.102
3.878	14.3871	257.148
3.88	14.3946	257.195
3.882	14.4019	257.242
3.884	14.4092	257.289
3.886	14.4165	257.337
3.888	14.4238	257.385
3.89	14.431	257.432
3.892	14.4385	257.478
3.894	14.4458	257.523
3.896	14.4531	257.569
3.898	14.4606	257.616
3.9	14.4681	257.661
3.902	14.4756	257.706
3.904	14.4831	257.752
3.906	14.4906	257.798
3.908	14.4981	257.844
3.91	14.5056	257.89
3.912	14.5131	257.936
3.914	14.5206	257.983
3.916	14.5279	258.029
3.918	14.5354	258.076
3.92	14.5427	258.122
3.922	14.5502	258.169
3.924	14.5577	258.214
3.926	14.565	258.258
3.928	14.5725	258.301
3.93	14.58	258.345
3.932	14.5875	258.388
3.934	14.5948	258.431
3.936	14.6023	258.475
3.938	14.6096	258.519
3.94	14.6169	258.565
3.942	14.6242	258.611
3.944	14.6315	258.656
3.946	14.6387	258.701
3.948	14.646	258.745
3.95	14.6531	258.788
3.952	14.6604	258.831
3.954	14.6677	258.873
3.956	14.6752	258.916
3.958	14.6825	258.957
3.96	14.69	258.998
3.962	14.6975	259.039
3.964	14.705	259.08
3.966	14.7125	259.121
3.968	14.72	259.162
3.97	14.7275	259.204
3.972	14.7348	259.246
3.974	14.7423	259.289
3.976	14.7496	259.332
3.978	14.7571	259.376
3.98	14.7644	259.419
3.982	14.7717	259.461
3.984	14.779	259.503
3.986	14.7863	259.543
3.988	14.7935	259.584
3.99	14.8008	259.625
3.992	14.8079	259.666
3.994	14.8152	259.706
3.996	14.8225	259.747
3.998	14.8298	259.788
[truncated: 7,781 more rows]

## Sheet: Single Graft 2
Time (s)	Extension (mm)	Load(N)
0	0.04458	-0.00116
0.004	0.04458	0.00118
0.006	0.045	0.00221
0.012	0.04792	0.00581
0.014	0.04958	0.01093
0.016	0.05187	0.01851
0.018	0.05458	0.03081
0.02	0.05812	0.0498
0.022	0.06229	0.07413
0.024	0.06708	0.10272
0.026	0.07229	0.13703
0.028	0.07812	0.17679
0.03	0.08417	0.21853
0.032	0.09062	0.26002
0.034	0.09729	0.30127
0.036	0.10417	0.34142
0.038	0.11083	0.37874
0.04	0.11771	0.4125
0.042	0.12437	0.44217
0.044	0.13104	0.46646
0.046	0.1375	0.48466
0.048	0.14417	0.49727
0.05	0.15083	0.50584
0.052	0.15771	0.51257
0.054	0.16458	0.51904
0.056	0.17167	0.52542
0.058	0.17917	0.53187
0.06	0.18667	0.53954
0.062	0.19437	0.54948
0.064	0.20229	0.56135
0.066	0.21042	0.57425
0.068	0.21854	0.58779
0.07	0.22667	0.60173
0.072	0.23458	0.61537
0.074	0.24271	0.62842
0.076	0.25042	0.64091
0.078	0.25833	0.65182
0.08	0.26604	0.65979
0.082	0.27375	0.66509
0.084	0.28125	0.6691
0.086	0.28896	0.6724
0.088	0.29667	0.67502
0.09	0.30458	0.67761
0.092	0.3125	0.6818
0.094	0.32062	0.6895
0.096	0.32896	0.70175
0.098	0.33729	0.71803
0.1	0.34562	0.73712
0.102	0.35417	0.75824
0.104	0.3625	0.78042
0.106	0.37083	0.80208
0.108	0.37917	0.8223
0.11	0.3875	0.84116
0.112	0.39562	0.85835
0.114	0.40375	0.8733
0.116	0.41187	0.8864
0.118	0.42	0.89845
0.12	0.42792	0.90935
0.122	0.43604	0.9188
0.124	0.44396	0.92754
0.126	0.45187	0.93702
0.128	0.45979	0.94842
0.13	0.46792	0.96235
0.132	0.47583	0.97867
0.134	0.48396	0.99671
0.136	0.49187	1.01623
0.138	0.5	1.03755
0.14	0.50812	1.06036
0.142	0.51625	1.08358
0.144	0.52437	1.10645
0.146	0.5325	1.12862
0.148	0.54062	1.14949
0.15	0.54875	1.16919
0.152	0.55687	1.18874
0.154	0.56479	1.20854
0.156	0.57292	1.22856
0.158	0.58104	1.24973
0.16	0.58896	1.27333
0.162	0.59708	1.29904
0.164	0.605	1.32535
0.166	0.61312	1.35193
0.168	0.62104	1.37952
0.17	0.62917	1.40817
0.172	0.63708	1.43688
0.174	0.645	1.46444
0.176	0.65292	1.49024
0.178	0.66083	1.51409
0.18	0.66854	1.53563
0.182	0.67646	1.55468
0.184	0.68417	1.57159
0.186	0.69187	1.58697
0.188	0.69979	1.60155
0.19	0.7075	1.61613
0.192	0.71562	1.63176
0.194	0.72333	1.64918
0.196	0.73146	1.66822
0.198	0.73937	1.6884
0.2	0.7475	1.70982
0.202	0.75562	1.73307
0.204	0.76354	1.75751
0.206	0.77146	1.78128
0.208	0.77958	1.80374
0.21	0.7875	1.82576
0.212	0.79542	1.84726
0.214	0.80312	1.86701
0.216	0.81104	1.88462
0.218	0.81896	1.90061
0.22	0.82667	1.91506
0.222	0.83458	1.92871
0.224	0.84229	1.94349
0.226	0.85021	1.9598
0.228	0.85792	1.97641
0.23	0.86583	1.99361
0.232	0.87354	2.013
0.234	0.88125	2.03436
0.236	0.88917	2.05584
0.238	0.89687	2.07664
0.24	0.90458	2.09697
0.242	0.9125	2.11688
0.244	0.92021	2.13709
0.246	0.92792	2.15847
0.248	0.93583	2.18042
0.25	0.94354	2.20227
0.252	0.95146	2.22478
0.254	0.95937	2.24861
0.256	0.96708	2.27302
0.258	0.975	2.29731
0.26	0.98292	2.32229
0.262	0.99083	2.34867
0.264	0.99875	2.37562
0.266	1.00667	2.40246
0.268	1.01458	2.42937
0.27	1.0225	2.45628
0.272	1.03021	2.4825
0.274	1.03812	2.50742
0.276	1.04583	2.5312
0.278	1.05354	2.55403
0.28	1.06104	2.57546
0.282	1.06875	2.59542
0.284	1.07625	2.61461
0.286	1.08396	2.63369
0.288	1.09146	2.65261
0.29	1.09917	2.67115
0.292	1.10687	2.69012
0.294	1.11437	2.71053
0.296	1.12208	2.73229
0.298	1.12979	2.75471
0.3	1.13771	2.77773
0.302	1.14542	2.80179
0.304	1.15312	2.82677
0.306	1.16104	2.85194
0.308	1.16875	2.87725
0.31	1.17646	2.90299
0.312	1.18437	2.92839
0.314	1.19208	2.95262
0.316	1.19958	2.97629
0.318	1.20729	3.00101
0.32	1.215	3.02749
0.322	1.22271	3.05499
0.324	1.23021	3.08305
0.326	1.23792	3.1123
0.328	1.24562	3.14275
0.33	1.25333	3.17308
0.332	1.26104	3.20202
0.334	1.26875	3.22994
0.336	1.27625	3.25765
0.338	1.28375	3.2849
0.34	1.29146	3.31136
0.342	1.29896	3.33727
0.344	1.30646	3.36263
0.346	1.31396	3.38735
0.348	1.32125	3.41159
0.35	1.32875	3.43587
0.352	1.33625	3.46134
0.354	1.34396	3.48872
0.356	1.35146	3.5177
0.358	1.35917	3.54774
0.36	1.36687	3.57909
0.362	1.37458	3.61184
0.364	1.38229	3.64483
0.366	1.39021	3.67721
0.368	1.39792	3.70901
0.37	1.40542	3.73993
0.372	1.41312	3.76992
0.374	1.42083	3.79988
0.376	1.42833	3.83032
0.378	1.43583	3.86091
0.38	1.44333	3.89127
0.382	1.45083	3.92153
0.384	1.45833	3.95206
0.386	1.46583	3.98249
0.388	1.47333	4.01212
0.39	1.48083	4.04091
0.392	1.48833	4.06966
0.394	1.49583	4.09945
0.396	1.50354	4.13056
0.398	1.51083	4.16267
0.4	1.51833	4.19566
0.402	1.52583	4.22935
0.404	1.53333	4.26373
0.406	1.54083	4.29918
0.408	1.54833	4.33579
0.41	1.55562	4.37337
0.412	1.56312	4.41142
0.414	1.57083	4.44937
0.416	1.57833	4.48738
0.418	1.58583	4.52626
0.42	1.59354	4.56637
0.422	1.60104	4.60721
0.424	1.60875	4.64807
0.426	1.61625	4.68921
0.428	1.62396	4.7313
0.43	1.63146	4.77374
0.432	1.63917	4.8152
0.434	1.64667	4.85562
0.436	1.65417	4.89587
0.438	1.66187	4.93581
0.44	1.66937	4.97486
0.442	1.67667	5.01336
0.444	1.68417	5.05168
0.446	1.69167	5.0893
0.448	1.69917	5.1263
0.45	1.70646	5.16394
0.452	1.71396	5.20299
0.454	1.72125	5.2428
0.456	1.72875	5.28294
0.458	1.73625	5.32409
0.46	1.74375	5.36697
0.462	1.75125	5.41134
0.464	1.75875	5.45647
0.466	1.76625	5.50184
0.468	1.77396	5.54751
0.47	1.78146	5.59402
0.472	1.78896	5.64166
0.474	1.79667	5.68992
0.476	1.80417	5.73795
0.478	1.81187	5.78562
0.48	1.81937	5.8333
0.482	1.82687	5.88138
0.484	1.83458	5.93006
0.486	1.84208	5.97879
0.488	1.84979	6.02658
0.49	1.85729	6.07355
0.492	1.86479	6.12126
0.494	1.87229	6.17068
0.496	1.87979	6.22111
0.498	1.88729	6.27142
0.5	1.895	6.32179
0.502	1.9025	6.37268
0.504	1.91	6.42371
0.506	1.91729	6.47427
0.508	1.92479	6.52398
0.51	1.93208	6.57246
0.512	1.93958	6.61944
0.514	1.94687	6.66543
0.516	1.95437	6.7117
0.518	1.96167	6.75934
0.52	1.96917	6.80847
0.522	1.97667	6.85908
0.524	1.98417	6.91186
0.526	1.99167	6.96778
0.528	1.99937	7.02694
0.53	2.00687	7.08797
0.532	2.01458	7.14922
0.534	2.02208	7.21012
0.536	2.02958	7.27069
0.538	2.03729	7.33075
0.54	2.04479	7.39019
0.542	2.05229	7.44913
0.544	2.05979	7.50765
0.546	2.06729	7.56542
0.548	2.07479	7.62232
0.55	2.08229	7.67948
0.552	2.08958	7.73831
0.554	2.09708	7.79887
0.556	2.10437	7.86032
0.558	2.11187	7.92231
0.56	2.11917	7.98509
0.562	2.12667	8.04874
0.564	2.13396	8.11291
0.566	2.14146	8.17713
0.568	2.14875	8.24101
0.57	2.15604	8.3045
0.572	2.16354	8.36786
0.574	2.17083	8.43166
0.576	2.17833	8.49617
0.578	2.18583	8.561
0.58	2.19333	8.6255
0.582	2.20104	8.68978
0.584	2.20854	8.75458
0.586	2.21604	8.82038
0.588	2.22354	8.8869
0.59	2.23104	8.95339
0.592	2.23854	9.01971
0.594	2.24604	9.08638
0.596	2.25354	9.15349
0.598	2.26083	9.22038
0.6	2.26833	9.28658
0.602	2.27583	9.35227
0.604	2.28312	9.4181
0.606	2.29062	9.48482
0.608	2.29792	9.55291
0.61	2.30542	9.62204
0.612	2.31271	9.69114
0.614	2.32021	9.75931
0.616	2.3275	9.82722
0.618	2.33479	9.89622
0.62	2.34208	9.96617
0.622	2.34958	10.0356
0.624	2.35687	10.104
0.626	2.36417	10.1722
0.628	2.37167	10.2413
0.63	2.37896	10.311
0.632	2.38646	10.3804
0.634	2.39396	10.4488
0.636	2.40146	10.5165
0.638	2.40875	10.5841
0.64	2.41625	10.653
0.642	2.42375	10.7238
0.644	2.43125	10.7969
0.646	2.43875	10.8714
0.648	2.44625	10.9472
0.65	2.45375	11.0249
0.652	2.46125	11.1045
0.654	2.46875	11.185
0.656	2.47625	11.2658
0.658	2.48375	11.347
0.66	2.49125	11.4285
0.662	2.49854	11.5099
0.664	2.50604	11.591
0.666	2.51333	11.6717
0.668	2.52062	11.7516
0.67	2.52812	11.8307
0.672	2.53542	11.9096
0.674	2.54271	11.9893
0.676	2.55	12.07
0.678	2.55729	12.1511
0.68	2.56458	12.2321
0.682	2.57208	12.3137
0.684	2.57937	12.3973
0.686	2.58687	12.4834
0.688	2.59417	12.5707
0.69	2.60167	12.6575
0.692	2.60917	12.7433
0.694	2.61687	12.8288
0.696	2.62437	12.9144
0.698	2.63208	12.9997
0.7	2.63958	13.0852
0.702	2.64729	13.1715
0.704	2.65479	13.2584
0.706	2.66229	13.3456
0.708	2.66979	13.4334
0.71	2.67729	13.5222
0.712	2.68458	13.6114
0.714	2.69208	13.7005
0.716	2.69958	13.7897
0.718	2.70708	13.8797
0.72	2.71437	13.9699
0.722	2.72187	14.0599
0.724	2.72937	14.1499
0.726	2.73687	14.2403
0.728	2.74417	14.3314
0.73	2.75167	14.4226
0.732	2.75896	14.5131
0.734	2.76625	14.6029
0.736	2.77354	14.6922
0.738	2.78083	14.7815
0.74	2.78812	14.8715
0.742	2.79562	14.9624
0.744	2.80292	15.0542
0.746	2.81042	15.1462
0.748	2.81771	15.2384
0.75	2.82521	15.3319
0.752	2.83271	15.4274
0.754	2.84021	15.525
0.756	2.84771	15.6241
0.758	2.85521	15.7251
0.76	2.86271	15.8276
0.762	2.87	15.9307
0.764	2.8775	16.0339
0.766	2.885	16.1375
0.768	2.89271	16.2416
0.77	2.90021	16.3459
0.772	2.90771	16.4506
0.774	2.91521	16.5564
0.776	2.92271	16.6634
0.778	2.93021	16.7711
0.78	2.9375	16.8782
0.782	2.94479	16.9845
0.784	2.95229	17.0908
0.786	2.95958	17.1973
0.788	2.96687	17.3039
0.79	2.97396	17.4105
0.792	2.98125	17.5175
0.794	2.98854	17.6255
0.796	2.99583	17.7345
0.798	3.00312	17.8449
0.8	3.01062	17.9569
0.802	3.01792	18.0704
0.804	3.02542	18.1844
0.806	3.03312	18.2985
0.808	3.04062	18.4129
0.81	3.04812	18.5281
0.812	3.05562	18.6438
0.814	3.06312	18.759
0.816	3.07062	18.8736
0.818	3.07812	18.9884
0.82	3.08562	19.1046
0.822	3.09292	19.2223
0.824	3.10021	19.341
0.826	3.10771	19.4604
0.828	3.115	19.5806
0.83	3.12229	19.7018
0.832	3.12979	19.8245
0.834	3.13708	19.9492
0.836	3.14437	20.0751
0.838	3.15167	20.2006
0.84	3.15917	20.3259
0.842	3.16646	20.4521
0.844	3.17375	20.579
0.846	3.18104	20.7053
0.848	3.18833	20.831
0.85	3.19583	20.9565
0.852	3.20312	21.0833
0.854	3.21042	21.2122
0.856	3.21771	21.3431
0.858	3.225	21.4749
0.86	3.2325	21.607
0.862	3.23979	21.7397
0.864	3.24729	21.8734
0.866	3.25458	22.0082
0.868	3.26208	22.144
0.87	3.26958	22.2807
0.872	3.27708	22.4175
0.874	3.28458	22.5546
0.876	3.29187	22.6927
0.878	3.29937	22.8317
0.88	3.30687	22.9702
0.882	3.31417	23.108
0.884	3.32167	23.2465
0.886	3.32896	23.3867
0.888	3.33646	23.5283
0.89	3.34375	23.6706
0.892	3.35104	23.8142
0.894	3.35833	23.9591
0.896	3.36583	24.1051
0.898	3.37312	24.2523
0.9	3.38042	24.4013
0.902	3.38771	24.5523
0.904	3.395	24.7045
0.906	3.40229	24.8572
0.908	3.40979	25.0105
0.91	3.41708	25.1642
0.912	3.42458	25.3176
0.914	3.43208	25.4692
0.916	3.43958	25.6192
0.918	3.44708	25.7689
0.92	3.45479	25.919
0.922	3.46229	26.0692
0.924	3.46979	26.2195
0.926	3.47729	26.3711
0.928	3.48458	26.5242
0.93	3.49208	26.6782
0.932	3.49958	26.8329
0.934	3.50687	26.9884
0.936	3.51437	27.1442
0.938	3.52187	27.2996
0.94	3.52937	27.4551
0.942	3.53687	27.6116
0.944	3.54437	27.7694
0.946	3.55187	27.9279
0.948	3.55937	28.0871
0.95	3.56667	28.2476
0.952	3.57417	28.4097
0.954	3.58146	28.573
0.956	3.58896	28.7365
0.958	3.59625	28.8996
0.96	3.60354	29.0629
0.962	3.61083	29.2263
0.964	3.61812	29.3897
0.966	3.62542	29.5537
0.968	3.63292	29.7188
0.97	3.64042	29.8844
0.972	3.64771	30.0495
0.974	3.65521	30.2149
0.976	3.66271	30.3814
0.978	3.67042	30.5481
0.98	3.67792	30.7146
0.982	3.68542	30.8816
0.984	3.69292	31.0502
0.986	3.70042	31.2209
0.988	3.70792	31.3927
0.99	3.71542	31.5653
0.992	3.72292	31.7392
0.994	3.73042	31.9142
0.996	3.73771	32.0896
0.998	3.745	32.2647
1	3.7525	32.4396
1.002	3.75979	32.6144
1.004	3.76708	32.7895
1.006	3.77437	32.9653
1.008	3.78167	33.1417
1.01	3.78917	33.3183
1.012	3.79646	33.4941
1.014	3.80375	33.6686
1.016	3.81104	33.8421
1.018	3.81854	34.0152
1.02	3.82583	34.188
1.022	3.83312	34.3605
1.024	3.84062	34.5329
1.026	3.84792	34.7056
1.028	3.85542	34.878
1.03	3.86271	35.0495
1.032	3.87021	35.2204
1.034	3.87771	35.3914
1.036	3.885	35.5623
1.038	3.8925	35.7324
1.04	3.89979	35.9025
1.042	3.90729	36.0737
1.044	3.91479	36.2461
1.046	3.92229	36.4201
1.048	3.92958	36.5954
1.05	3.93708	36.7716
1.052	3.94437	36.9483
1.054	3.95187	37.1255
1.056	3.95917	37.3034
1.058	3.96667	37.4823
1.06	3.97396	37.6621
1.062	3.98125	37.8423
1.064	3.98854	38.0228
1.066	3.99604	38.2043
1.068	4.00333	38.3869
1.07	4.01042	38.5696
1.072	4.01771	38.752
1.074	4.025	38.9346
1.076	4.03229	39.1179
1.078	4.03958	39.3025
1.08	4.04687	39.4883
1.082	4.05417	39.6746
1.084	4.06146	39.8608
1.086	4.06896	40.0465
1.088	4.07646	40.232
1.09	4.08396	40.4169
1.092	4.09146	40.6005
1.094	4.09896	40.7826
1.096	4.10667	40.9633
1.098	4.11417	41.144
1.1	4.12167	41.3269
1.102	4.12917	41.5134
1.104	4.13646	41.7028
1.106	4.14396	41.8938
1.108	4.15125	42.0867
1.11	4.15854	42.2812
1.112	4.16604	42.4764
1.114	4.17333	42.6711
1.116	4.18062	42.8654
1.118	4.18792	43.0585
1.12	4.19521	43.2501
1.122	4.20271	43.4406
1.124	4.21	43.6312
1.126	4.21729	43.8228
1.128	4.22458	44.0153
1.13	4.23187	44.2077
1.132	4.23917	44.3997
1.134	4.24667	44.5921
1.136	4.25396	44.7855
1.138	4.26146	44.9792
1.14	4.26896	45.1733
1.142	4.27646	45.3686
1.144	4.28396	45.5655
1.146	4.29167	45.7631
1.148	4.29917	45.9611
1.15	4.30667	46.1604
1.152	4.31417	46.3605
1.154	4.32167	46.5605
1.156	4.32917	46.7608
1.158	4.33667	46.9622
1.16	4.34396	47.1646
1.162	4.35146	47.3679
1.164	4.35896	47.5726
1.166	4.36646	47.7791
1.168	4.37375	47.987
1.17	4.38125	48.1957
1.172	4.38854	48.4048
1.174	4.39604	48.6146
1.176	4.40333	48.8257
1.178	4.41083	49.0381
1.18	4.41812	49.251
1.182	4.42542	49.4631
1.184	4.43271	49.6735
1.186	4.44	49.8824
1.188	4.44729	50.0905
1.19	4.45458	50.2984
1.192	4.46187	50.5067
1.194	4.46917	50.7154
1.196	4.47646	50.9243
1.198	4.48396	51.1338
1.2	4.49125	51.3446
1.202	4.49875	51.5571
1.204	4.50625	51.7707
1.206	4.51396	51.9845
1.208	4.52146	52.199
1.21	4.52896	52.4146
1.212	4.53646	52.6312
1.214	4.54396	52.8482
1.216	4.55125	53.0651
1.218	4.55875	53.2814
1.22	4.56625	53.4977
1.222	4.57354	53.7141
1.224	4.58083	53.9309
1.226	4.58833	54.1484
1.228	4.59562	54.3666
1.23	4.60292	54.5845
1.232	4.61021	54.8024
1.234	4.6175	55.0207
1.236	4.62479	55.2393
1.238	4.63208	55.4574
1.24	4.63958	55.6752
1.242	4.64687	55.8926
1.244	4.65417	56.1095
1.246	4.66146	56.3261
1.248	4.66875	56.5434
1.25	4.67625	56.7616
1.252	4.68354	56.9804
1.254	4.69083	57.1997
1.256	4.69833	57.4196
1.258	4.70583	57.6405
1.26	4.71333	57.8625
1.262	4.72062	58.0851
1.264	4.72812	58.3076
1.266	4.73562	58.5295
1.268	4.74312	58.7518
1.27	4.75062	58.9752
1.272	4.75812	59.199
1.274	4.76562	59.4221
1.276	4.77312	59.6441
1.278	4.78062	59.865
1.28	4.78792	60.0847
1.282	4.79521	60.3043
1.284	4.8025	60.5245
1.286	4.80979	60.7453
1.288	4.81708	60.9659
1.29	4.82437	61.1867
1.292	4.83167	61.4086
1.294	4.83896	61.6319
1.296	4.84625	61.8559
1.298	4.85354	62.0798
1.3	4.86083	62.3037
1.302	4.86812	62.528
1.304	4.87562	62.7524
1.306	4.88292	62.9764
1.308	4.89042	63.2
1.31	4.89771	63.4234
1.312	4.90521	63.6467
1.314	4.91271	63.8701
1.316	4.92	64.0939
1.318	4.9275	64.3178
1.32	4.935	64.5412
1.322	4.9425	64.7638
1.324	4.94979	64.9868
1.326	4.95729	65.2112
1.328	4.96458	65.4366
1.33	4.97208	65.6616
1.332	4.97958	65.8857
1.334	4.98687	66.1092
1.336	4.99437	66.3327
1.338	5.00167	66.5563
1.34	5.00917	66.7803
1.342	5.01646	67.0049
1.344	5.02396	67.2306
1.346	5.03125	67.4577
1.348	5.03875	67.6866
1.35	5.04604	67.917
1.352	5.05333	68.1474
1.354	5.06062	68.3762
1.356	5.06792	68.6027
1.358	5.07521	68.828
1.36	5.0825	69.053
1.362	5.08979	69.2774
1.364	5.09708	69.5011
1.366	5.10458	69.7248
1.368	5.11208	69.9495
1.37	5.11958	70.1755
1.372	5.12708	70.4027
1.374	5.13458	70.6313
1.376	5.14229	70.8612
1.378	5.14979	71.0918
1.38	5.1575	71.3231
1.382	5.165	71.5559
1.384	5.1725	71.7903
1.386	5.18	72.0257
1.388	5.18729	72.2611
1.39	5.19479	72.4967
1.392	5.20229	72.7327
1.394	5.20958	72.969
1.396	5.21708	73.205
1.398	5.22437	73.4409
1.4	5.23187	73.6772
1.402	5.23917	73.9145
1.404	5.24646	74.1525
1.406	5.25396	74.3912
1.408	5.26125	74.6299
1.41	5.26875	74.8682
1.412	5.27625	75.1065
1.414	5.28354	75.3453
1.416	5.29083	75.5843
1.418	5.29833	75.8226
1.42	5.30562	76.0602
1.422	5.31312	76.2974
1.424	5.32042	76.5343
1.426	5.32792	76.7711
1.428	5.33521	77.0076
1.43	5.34271	77.2432
1.432	5.35021	77.4779
1.434	5.35771	77.7126
1.436	5.36521	77.9478
1.438	5.37271	78.1834
1.44	5.38	78.42
1.442	5.3875	78.658
1.444	5.395	78.8974
1.446	5.4025	79.1376
1.448	5.41	79.3788
1.45	5.4175	79.6212
1.452	5.42479	79.8641
1.454	5.43229	80.1069
1.456	5.43958	80.3496
1.458	5.44687	80.5929
1.46	5.45417	80.8365
1.462	5.46146	81.0802
1.464	5.46875	81.3233
1.466	5.47604	81.5659
1.468	5.48333	81.8083
1.47	5.49062	82.0503
1.472	5.49792	82.2915
1.474	5.50521	82.5325
1.476	5.5125	82.7743
1.478	5.52	83.0162
1.48	5.52729	83.2574
1.482	5.53479	83.4984
1.484	5.54229	83.7404
1.486	5.54979	83.9828
1.488	5.55729	84.2248
1.49	5.56479	84.4666
1.492	5.57229	84.7086
1.494	5.57958	84.9505
1.496	5.58708	85.1928
1.498	5.59458	85.4361
1.5	5.60187	85.6804
1.502	5.60917	85.9252
1.504	5.61667	86.1707
1.506	5.62396	86.4167
1.508	5.63125	86.6626
1.51	5.63854	86.9076
1.512	5.64583	87.1516
1.514	5.65312	87.3946
1.516	5.66042	87.6372
1.518	5.66771	87.8803
1.52	5.675	88.1244
1.522	5.68229	88.369
1.524	5.68958	88.6132
1.526	5.69708	88.8571
1.528	5.70437	89.1012
1.53	5.71167	89.3448
1.532	5.71917	89.5872
1.534	5.72646	89.8291
1.536	5.73396	90.0712
1.538	5.74146	90.3138
1.54	5.74875	90.5566
1.542	5.75625	90.7995
1.544	5.76375	91.0419
1.546	5.77104	91.2833
1.548	5.77854	91.5243
1.55	5.78604	91.7657
1.552	5.79354	92.0082
1.554	5.80083	92.2516
1.556	5.80833	92.4959
1.558	5.81583	92.7415
1.56	5.82333	92.9885
1.562	5.83062	93.2366
1.564	5.83812	93.4849
1.566	5.84542	93.7329
1.568	5.85292	93.9804
1.57	5.86021	94.227
1.572	5.86771	94.4722
1.574	5.875	94.7165
1.576	5.88229	94.9608
1.578	5.88958	95.2048
1.58	5.89687	95.4479
1.582	5.90417	95.6905
1.584	5.91146	95.9334
1.586	5.91875	96.1768
1.588	5.92604	96.4199
1.59	5.93354	96.6629
1.592	5.94104	96.9073
1.594	5.94854	97.1543
1.596	5.95604	97.4036
1.598	5.96375	97.6546
1.6	5.97125	97.9058
1.602	5.97875	98.1561
1.604	5.98646	98.4049
1.606	5.99396	98.6524
1.608	6.00146	98.8989
1.61	6.00896	99.1445
1.612	6.01625	99.3891
1.614	6.02375	99.6331
1.616	6.03104	99.8776
1.618	6.03854	100.123
1.62	6.04583	100.37
1.622	6.05333	100.619
1.624	6.06062	100.87
1.626	6.06812	101.123
1.628	6.07542	101.378
1.63	6.08292	101.635
1.632	6.09021	101.891
1.634	6.0975	102.147
1.636	6.105	102.401
1.638	6.11229	102.653
1.64	6.11958	102.903
1.642	6.12708	103.152
1.644	6.13458	103.401
1.646	6.14187	103.65
1.648	6.14937	103.898
1.65	6.15687	104.147
1.652	6.16437	104.398
1.654	6.17187	104.65
1.656	6.17937	104.901
1.658	6.18687	105.151
1.66	6.19417	105.401
1.662	6.20167	105.651
1.664	6.20896	105.9
1.666	6.21646	106.15
1.668	6.22396	106.401
1.67	6.23125	106.652
1.672	6.23875	106.904
1.674	6.24625	107.156
1.676	6.25354	107.409
1.678	6.26104	107.661
1.68	6.26854	107.913
1.682	6.27583	108.165
1.684	6.28312	108.416
1.686	6.29042	108.668
1.688	6.29771	108.921
1.69	6.305	109.175
1.692	6.31229	109.429
1.694	6.31958	109.684
1.696	6.32687	109.937
1.698	6.33417	110.189
1.7	6.34146	110.439
1.702	6.34875	110.688
1.704	6.35625	110.936
1.706	6.36375	111.183
1.708	6.37125	111.43
1.71	6.37875	111.678
1.712	6.38625	111.926
1.714	6.39375	112.175
1.716	6.40125	112.423
1.718	6.40854	112.673
1.72	6.41604	112.923
1.722	6.42354	113.173
1.724	6.43083	113.425
1.726	6.43833	113.677
1.728	6.44562	113.929
1.73	6.45312	114.182
1.732	6.46042	114.436
1.734	6.46792	114.69
1.736	6.47521	114.943
1.738	6.4825	115.195
1.74	6.48979	115.446
1.742	6.49729	115.697
1.744	6.50458	115.948
1.746	6.51187	116.199
1.748	6.51896	116.449
1.75	6.52625	116.699
1.752	6.53354	116.949
1.754	6.54083	117.198
1.756	6.54833	117.447
1.758	6.55562	117.696
1.76	6.56312	117.945
1.762	6.57042	118.193
1.764	6.57792	118.441
1.766	6.58542	118.689
1.768	6.59292	118.937
1.77	6.60042	119.185
1.772	6.60792	119.432
1.774	6.61542	119.678
1.776	6.62292	119.924
1.778	6.63021	120.171
1.78	6.63771	120.418
1.782	6.645	120.665
1.784	6.6525	120.913
1.786	6.65979	121.163
1.788	6.66708	121.413
1.79	6.67437	121.663
1.792	6.68167	121.912
1.794	6.68917	122.16
1.796	6.69646	122.408
1.798	6.70375	122.655
1.8	6.71125	122.903
1.802	6.71854	123.152
1.804	6.72583	123.401
1.806	6.73312	123.649
1.808	6.74042	123.898
1.81	6.74792	124.147
1.812	6.75521	124.396
1.814	6.76271	124.645
1.816	6.77	124.893
1.818	6.7775	125.142
1.82	6.785	125.393
1.822	6.7925	125.644
1.824	6.8	125.897
1.826	6.8075	126.15
1.828	6.815	126.402
1.83	6.82229	126.655
1.832	6.82979	126.909
1.834	6.83729	127.164
1.836	6.84479	127.419
1.838	6.85229	127.673
1.84	6.85979	127.928
1.842	6.86729	128.184
1.844	6.87479	128.442
1.846	6.88208	128.702
1.848	6.88958	128.962
1.85	6.89687	129.221
1.852	6.90417	129.48
1.854	6.91167	129.735
1.856	6.91896	129.988
1.858	6.92625	130.239
1.86	6.93354	130.486
1.862	6.94083	130.731
1.864	6.94812	130.973
1.866	6.95542	131.214
1.868	6.96292	131.455
1.87	6.97042	131.696
1.872	6.97792	131.938
1.874	6.98521	132.18
1.876	6.99271	132.425
1.878	7.00042	132.671
1.88	7.00792	132.917
1.882	7.01542	133.164
1.884	7.02292	133.412
1.886	7.03021	133.659
1.888	7.03771	133.905
1.89	7.04521	134.152
1.892	7.0525	134.4
1.894	7.06	134.648
1.896	7.06729	134.897
1.898	7.07479	135.147
1.9	7.08229	135.397
1.902	7.08958	135.648
1.904	7.09708	135.899
1.906	7.10458	136.151
1.908	7.11187	136.403
1.91	7.11937	136.655
1.912	7.12667	136.906
1.914	7.13396	137.156
1.916	7.14125	137.406
1.918	7.14854	137.656
1.92	7.15583	137.904
1.922	7.16312	138.151
1.924	7.17042	138.398
1.926	7.17792	138.645
1.928	7.18521	138.892
1.93	7.19271	139.138
1.932	7.20021	139.384
1.934	7.20771	139.629
1.936	7.21521	139.874
1.938	7.22271	140.119
1.94	7.23	140.364
1.942	7.2375	140.608
1.944	7.245	140.85
1.946	7.2525	141.091
1.948	7.25979	141.331
1.95	7.26729	141.572
1.952	7.27458	141.812
1.954	7.28208	142.054
1.956	7.28937	142.297
1.958	7.29687	142.541
1.96	7.30417	142.785
1.962	7.31146	143.03
1.964	7.31896	143.274
1.966	7.32625	143.517
1.968	7.33354	143.761
1.97	7.34083	144.004
1.972	7.34812	144.247
1.974	7.35542	144.49
1.976	7.36271	144.733
1.978	7.37	144.974
1.98	7.37729	145.216
1.982	7.38458	145.457
1.984	7.39187	145.697
1.986	7.39917	145.937
1.988	7.40667	146.176
1.99	7.41396	146.415
1.992	7.42146	146.654
1.994	7.42896	146.893
1.996	7.43646	147.131
1.998	7.44396	147.368
2	7.45146	147.605
2.002	7.45896	147.843
2.004	7.46625	148.081
2.006	7.47375	148.319
2.008	7.48104	148.556
2.01	7.48854	148.794
2.012	7.49583	149.032
2.014	7.50312	149.27
2.016	7.51042	149.508
2.018	7.51792	149.745
2.02	7.52521	149.98
2.022	7.5325	150.215
2.024	7.53979	150.451
2.026	7.54708	150.686
2.028	7.55437	150.922
2.03	7.56167	151.158
2.032	7.56896	151.394
2.034	7.57625	151.631
2.036	7.58375	151.867
2.038	7.59104	152.103
2.04	7.59854	152.338
2.042	7.60604	152.575
2.044	7.61354	152.812
2.046	7.62104	153.05
2.048	7.62854	153.287
2.05	7.63604	153.525
2.052	7.64354	153.762
2.054	7.65104	153.997
2.056	7.65854	154.232
2.058	7.66604	154.468
2.06	7.67333	154.704
2.062	7.68083	154.94
2.064	7.68833	155.175
2.066	7.69583	155.412
2.068	7.70312	155.651
2.07	7.71062	155.891
2.072	7.71792	156.131
2.074	7.72542	156.373
2.076	7.73292	156.613
2.078	7.74021	156.854
2.08	7.74771	157.094
2.082	7.755	157.333
2.084	7.76229	157.572
2.086	7.76979	157.808
2.088	7.77708	158.044
2.09	7.78437	158.278
2.092	7.79167	158.513
2.094	7.79917	158.746
2.096	7.80646	158.979
2.098	7.81396	159.211
2.1	7.82146	159.444
2.102	7.82896	159.678
2.104	7.83646	159.912
2.106	7.84396	160.148
2.108	7.85146	160.384
2.11	7.85916	160.62
2.112	7.86646	160.855
2.114	7.87396	161.089
2.116	7.88146	161.322
2.118	7.88896	161.554
2.12	7.89625	161.786
2.122	7.90375	162.016
2.124	7.91104	162.246
2.126	7.91854	162.476
2.128	7.92583	162.706
2.13	7.93312	162.937
2.132	7.94042	163.166
2.134	7.94792	163.396
2.136	7.95521	163.624
2.138	7.9625	163.852
2.14	7.96979	164.078
2.142	7.97708	164.304
2.144	7.98437	164.53
2.146	7.99166	164.755
2.148	7.99896	164.979
2.15	8.00625	165.204
2.152	8.01375	165.43
2.154	8.02104	165.656
2.156	8.02854	165.881
2.158	8.03604	166.107
2.16	8.04375	166.335
2.162	8.05125	166.565
2.164	8.05875	166.796
2.166	8.06625	167.027
2.168	8.07354	167.258
2.17	8.08104	167.487
2.172	8.08833	167.716
2.174	8.09583	167.943
2.176	8.10333	168.17
2.178	8.11062	168.396
2.18	8.11792	168.62
2.182	8.12541	168.845
2.184	8.13271	169.07
2.186	8.14	169.294
2.188	8.1475	169.517
2.19	8.15479	169.739
2.192	8.16208	169.96
2.194	8.16958	170.18
2.196	8.17687	170.399
2.198	8.18417	170.616
2.2	8.19146	170.833
2.202	8.19854	171.049
2.204	8.20583	171.265
2.206	8.21312	171.481
2.208	8.22062	171.697
2.21	8.22792	171.913
2.212	8.23542	172.128
2.214	8.24292	172.343
2.216	8.25042	172.559
2.218	8.25771	172.774
2.22	8.26521	172.99
2.222	8.27271	173.205
2.224	8.28	173.422
2.226	8.2875	173.639
2.228	8.295	173.855
2.23	8.30229	174.071
2.232	8.30979	174.286
2.234	8.31729	174.5
2.236	8.32458	174.714
2.238	8.33208	174.928
2.24	8.33958	175.143
2.242	8.34687	175.359
2.244	8.35417	175.574
2.246	8.36146	175.789
2.248	8.36896	176.002
2.25	8.37625	176.217
2.252	8.38354	176.431
2.254	8.39083	176.646
2.256	8.39792	176.86
2.258	8.40521	177.075
2.26	8.41271	177.292
2.262	8.42	177.508
2.264	8.42729	177.723
2.266	8.43479	177.937
2.268	8.44229	178.151
2.27	8.44979	178.364
2.272	8.45729	178.575
2.274	8.465	178.786
2.276	8.4725	178.997
2.278	8.48	179.208
2.28	8.4875	179.419
2.282	8.495	179.631
2.284	8.5025	179.843
2.286	8.51	180.054
2.288	8.5175	180.263
2.29	8.525	180.472
2.292	8.5325	180.679
2.294	8.53979	180.887
2.296	8.54729	181.095
2.298	8.55458	181.303
2.3	8.56208	181.51
2.302	8.56937	181.718
2.304	8.57666	181.925
2.306	8.58396	182.131
2.308	8.59125	182.337
2.31	8.59875	182.543
2.312	8.60604	182.749
2.314	8.61333	182.956
2.316	8.62062	183.164
2.318	8.62812	183.373
2.32	8.63542	183.582
2.322	8.64292	183.791
2.324	8.65042	183.999
2.326	8.65792	184.207
2.328	8.66542	184.414
2.33	8.67292	184.62
2.332	8.68042	184.825
2.334	8.68791	185.028
2.336	8.69542	185.23
2.338	8.70292	185.43
2.34	8.71041	185.629
2.342	8.71791	185.828
2.344	8.72542	186.025
2.346	8.73271	186.222
2.348	8.74021	186.418
2.35	8.7475	186.616
2.352	8.75479	186.814
2.354	8.76208	187.013
2.356	8.76958	187.213
2.358	8.77687	187.413
2.36	8.78417	187.612
2.362	8.79146	187.811
2.364	8.79875	188.01
2.366	8.80625	188.209
2.368	8.81354	188.408
2.37	8.82083	188.605
2.372	8.82833	188.803
2.374	8.83562	189.001
2.376	8.84312	189.198
2.378	8.85042	189.395
2.38	8.85791	189.592
2.382	8.86521	189.788
2.384	8.87271	189.984
2.386	8.88021	190.18
2.388	8.8875	190.375
2.39	8.895	190.569
2.392	8.9025	190.761
2.394	8.90979	190.952
2.396	8.91729	191.141
2.398	8.92479	191.327
2.4	8.93229	191.512
2.402	8.93958	191.695
2.404	8.94708	191.877
2.406	8.95437	192.06
2.408	8.96187	192.246
2.41	8.96917	192.434
2.412	8.97646	192.623
2.414	8.98375	192.813
2.416	8.99104	193.006
2.418	8.99833	193.2
2.42	9.00562	193.393
2.422	9.01292	193.585
2.424	9.02021	193.776
2.426	9.02771	193.966
2.428	9.035	194.154
2.43	9.04229	194.341
2.432	9.04958	194.528
2.434	9.05708	194.713
2.436	9.06437	194.896
2.438	9.07187	195.078
2.44	9.07937	195.26
2.442	9.08667	195.442
2.444	9.09417	195.624
2.446	9.10167	195.806
2.448	9.10917	195.988
2.45	9.11667	196.171
2.452	9.12396	196.354
2.454	9.13146	196.537
2.456	9.13896	196.719
2.458	9.14625	196.901
2.46	9.15375	197.081
2.462	9.16104	197.263
2.464	9.16854	197.444
2.466	9.17583	197.626
2.468	9.18333	197.808
2.47	9.19062	197.991
2.472	9.19792	198.174
2.474	9.20521	198.357
2.476	9.21271	198.54
2.478	9.22	198.722
2.48	9.22729	198.903
2.482	9.23458	199.083
2.484	9.24187	199.262
2.486	9.24917	199.439
2.488	9.25667	199.614
2.49	9.26417	199.788
2.492	9.27146	199.961
2.494	9.27896	200.133
2.496	9.28666	200.305
2.498	9.29417	200.477
2.5	9.30167	200.65
2.502	9.30917	200.823
2.504	9.31666	200.997
2.506	9.32417	201.171
2.508	9.33146	201.345
2.51	9.33896	201.52
2.512	9.34646	201.694
2.514	9.35396	201.867
2.516	9.36146	202.041
2.518	9.36875	202.214
2.52	9.37625	202.387
2.522	9.38375	202.559
2.524	9.39125	202.732
2.526	9.39854	202.905
2.528	9.40604	203.078
2.53	9.41333	203.251
2.532	9.42062	203.423
2.534	9.42792	203.594
2.536	9.43521	203.764
2.538	9.4425	203.932
2.54	9.45	204.101
2.542	9.45729	204.271
2.544	9.46458	204.441
2.546	9.47208	204.61
2.548	9.47937	204.778
2.55	9.48687	204.946
2.552	9.49437	205.114
2.554	9.50187	205.281
2.556	9.50937	205.447
2.558	9.51687	205.613
2.56	9.52437	205.777
2.562	9.53167	205.942
2.564	9.53917	206.106
2.566	9.54667	206.271
2.568	9.55396	206.436
2.57	9.56146	206.601
2.572	9.56896	206.766
2.574	9.57625	206.93
2.576	9.58375	207.093
2.578	9.59125	207.256
2.58	9.59854	207.419
2.582	9.60604	207.581
2.584	9.61333	207.743
2.586	9.62062	207.905
2.588	9.62792	208.065
2.59	9.63521	208.223
2.592	9.6425	208.379
2.594	9.64958	208.534
2.596	9.65687	208.689
2.598	9.66416	208.845
2.6	9.67146	209.004
2.602	9.67896	209.164
2.604	9.68625	209.325
2.606	9.69375	209.487
2.608	9.70125	209.647
2.61	9.70875	209.806
2.612	9.71625	209.961
2.614	9.72375	210.112
2.616	9.73125	210.262
2.618	9.73875	210.409
2.62	9.74625	210.554
2.622	9.75354	210.697
2.624	9.76104	210.839
2.626	9.76833	210.98
2.628	9.77583	211.12
2.63	9.78312	211.259
2.632	9.79041	211.4
2.634	9.79771	211.543
2.636	9.805	211.686
2.638	9.81229	211.828
2.64	9.81958	211.972
2.642	9.82708	212.116
2.644	9.83437	212.262
2.646	9.84167	212.408
2.648	9.84875	212.555
2.65	9.85604	212.702
2.652	9.86333	212.848
2.654	9.87062	212.992
2.656	9.87812	213.137
2.658	9.88542	213.282
2.66	9.89292	213.426
2.662	9.90021	213.569
2.664	9.90771	213.712
2.666	9.91521	213.854
2.668	9.92271	213.997
2.67	9.93021	214.139
2.672	9.93771	214.28
2.674	9.945	214.423
2.676	9.9525	214.567
2.678	9.96	214.71
2.68	9.96729	214.854
2.682	9.97479	214.998
2.684	9.98208	215.141
2.686	9.98958	215.284
2.688	9.99687	215.426
2.69	10.0044	215.566
2.692	10.0119	215.706
2.694	10.0192	215.844
2.696	10.0267	215.981
2.698	10.034	216.118
2.7	10.0412	216.255
2.702	10.0485	216.391
2.704	10.0558	216.526
2.706	10.0631	216.66
2.708	10.0704	216.795
2.71	10.0779	216.929
2.712	10.0852	217.063
2.714	10.0925	217.197
2.716	10.1	217.332
2.718	10.1075	217.466
2.72	10.115	217.601
2.722	10.1223	217.735
2.724	10.1298	217.869
2.726	10.1373	218.003
2.728	10.145	218.137
2.73	10.1525	218.269
2.732	10.16	218.401
2.734	10.1675	218.534
2.736	10.175	218.664
2.738	10.1823	218.792
2.74	10.1898	218.92
2.742	10.1973	219.047
2.744	10.2048	219.174
2.746	10.2121	219.301
2.748	10.2196	219.427
2.75	10.2271	219.553
2.752	10.2346	219.68
2.754	10.2419	219.806
2.756	10.2494	219.931
2.758	10.2567	220.057
2.76	10.264	220.181
2.762	10.2713	220.304
2.764	10.2785	220.426
2.766	10.2858	220.547
2.768	10.2931	220.667
2.77	10.3006	220.787
2.772	10.3079	220.905
2.774	10.3154	221.023
2.776	10.3229	221.141
2.778	10.3304	221.259
2.78	10.3379	221.378
2.782	10.3454	221.497
2.784	10.3531	221.618
2.786	10.3606	221.74
2.788	10.3681	221.862
2.79	10.3754	221.985
2.792	10.3829	222.107
2.794	10.3904	222.227
2.796	10.3977	222.345
2.798	10.405	222.462
2.8	10.4125	222.58
2.802	10.4198	222.699
2.804	10.4273	222.818
2.806	10.4346	222.938
2.808	10.4419	223.06
2.81	10.4494	223.182
2.812	10.4567	223.303
2.814	10.464	223.423
2.816	10.4712	223.543
2.818	10.4787	223.66
2.82	10.486	223.774
2.822	10.4933	223.887
2.824	10.5006	223.998
2.826	10.5079	224.109
2.828	10.5152	224.218
2.83	10.5227	224.326
2.832	10.53	224.432
2.834	10.5375	224.537
2.836	10.545	224.64
2.838	10.5525	224.743
2.84	10.56	224.847
2.842	10.5675	224.952
2.844	10.5748	225.058
2.846	10.5823	225.165
2.848	10.5898	225.273
2.85	10.5973	225.382
2.852	10.6046	225.491
2.854	10.6119	225.598
2.856	10.6194	225.705
2.858	10.6267	225.811
2.86	10.6342	225.916
2.862	10.6415	226.019
2.864	10.6487	226.123
2.866	10.656	226.226
2.868	10.6633	226.329
2.87	10.6706	226.431
2.872	10.6779	226.533
2.874	10.6852	226.635
2.876	10.6925	226.736
2.878	10.6998	226.837
2.88	10.7069	226.937
2.882	10.7144	227.038
2.884	10.7217	227.139
2.886	10.729	227.239
2.888	10.7365	227.338
2.89	10.744	227.436
2.892	10.7515	227.533
2.894	10.759	227.63
2.896	10.7665	227.726
2.898	10.774	227.821
2.9	10.7815	227.915
2.902	10.789	228.008
2.904	10.7965	228.099
2.906	10.804	228.189
2.908	10.8112	228.278
2.91	10.8187	228.365
2.912	10.826	228.451
2.914	10.8333	228.537
2.916	10.8406	228.623
2.918	10.8481	228.708
2.92	10.8554	228.794
2.922	10.8627	228.882
2.924	10.87	228.97
2.926	10.8775	229.061
2.928	10.8848	229.152
2.93	10.8921	229.242
2.932	10.8994	229.332
2.934	10.9069	229.422
2.936	10.9142	229.512
2.938	10.9217	229.602
2.94	10.929	229.692
2.942	10.9365	229.781
2.944	10.944	229.869
2.946	10.9515	229.955
2.948	10.959	230.04
2.95	10.9665	230.125
2.952	10.974	230.209
2.954	10.9815	230.293
2.956	10.989	230.377
2.958	10.9965	230.463
2.96	11.0038	230.549
2.962	11.0113	230.636
2.964	11.0188	230.723
2.966	11.0262	230.81
2.968	11.0337	230.897
2.97	11.0412	230.985
2.972	11.0488	231.074
2.974	11.056	231.162
2.976	11.0635	231.249
2.978	11.0708	231.336
2.98	11.0783	231.421
2.982	11.0856	231.505
2.984	11.0929	231.587
2.986	11.1004	231.667
2.988	11.1077	231.745
2.99	11.115	231.82
2.992	11.1223	231.895
2.994	11.1296	231.97
2.996	11.1371	232.045
2.998	11.1444	232.121
3	11.1519	232.198
3.002	11.1594	232.277
3.004	11.1669	232.356
3.006	11.1744	232.436
3.008	11.1819	232.516
3.01	11.1894	232.595
3.012	11.1967	232.672
3.014	11.2042	232.749
3.016	11.2117	232.825
3.018	11.2192	232.901
3.02	11.2267	232.977
3.022	11.2342	233.051
3.024	11.2417	233.124
3.026	11.2492	233.196
3.028	11.2565	233.268
3.03	11.2637	233.339
3.032	11.271	233.411
3.034	11.2783	233.481
3.036	11.2856	233.55
3.038	11.2929	233.619
3.04	11.3002	233.687
3.042	11.3075	233.755
3.044	11.315	233.822
3.046	11.3223	233.888
3.048	11.3296	233.954
3.05	11.3369	234.02
3.052	11.3444	234.088
3.054	11.3517	234.155
3.056	11.3592	234.222
3.058	11.3665	234.289
3.06	11.374	234.356
3.062	11.3815	234.422
3.064	11.389	234.488
3.066	11.3963	234.554
3.068	11.4038	234.618
3.07	11.4113	234.683
3.072	11.4187	234.747
3.074	11.4262	234.813
3.076	11.4335	234.879
3.078	11.441	234.944
3.08	11.4483	235.007
3.082	11.4558	235.07
3.084	11.4633	235.132
3.086	11.4706	235.192
3.088	11.4779	235.251
3.09	11.4852	235.311
3.092	11.4927	235.371
3.094	11.5	235.432
3.096	11.5073	235.494
3.098	11.5146	235.557
3.1	11.5219	235.62
3.102	11.529	235.681
3.104	11.5363	235.742
3.106	11.5435	235.803
3.108	11.551	235.862
3.11	11.5583	235.92
3.112	11.5658	235.976
3.114	11.5733	236.032
3.116	11.5808	236.087
3.118	11.5883	236.141
3.12	11.5958	236.194
3.122	11.6033	236.247
3.124	11.6108	236.299
3.126	11.6181	236.351
3.128	11.6256	236.403
3.13	11.6331	236.455
3.132	11.6404	236.507
3.134	11.6479	236.559
3.136	11.6552	236.611
3.138	11.6627	236.664
3.14	11.67	236.718
3.142	11.6775	236.772
3.144	11.6848	236.826
3.146	11.6923	236.879
3.148	11.6996	236.933
3.15	11.7069	236.987
3.152	11.7142	237.041
3.154	11.7217	237.096
3.156	11.729	237.151
3.158	11.7363	237.206
3.16	11.7435	237.261
3.162	11.7508	237.313
3.164	11.7581	237.363
3.166	11.7656	237.412
3.168	11.7731	237.459
3.17	11.7806	237.506
3.172	11.7879	237.553
3.174	11.7954	237.6
3.176	11.8029	237.647
3.178	11.8104	237.693
3.18	11.8179	237.739
3.182	11.8252	237.785
3.184	11.8327	237.832
3.186	11.8402	237.878
3.188	11.8477	237.924
3.19	11.8552	237.971
3.192	11.8625	238.019
3.194	11.87	238.067
3.196	11.8773	238.114
3.198	11.8848	238.16
3.2	11.8923	238.205
3.202	11.8996	238.248
3.204	11.9071	238.291
3.206	11.9144	238.334
3.208	11.9217	238.379
3.21	11.929	238.423
3.212	11.9362	238.467
3.214	11.9435	238.511
3.216	11.9508	238.556
3.218	11.9583	238.602
3.22	11.9656	238.649
3.222	11.9731	238.695
3.224	11.9804	238.742
3.226	11.9879	238.788
3.228	11.9954	238.834
3.23	12.0029	238.878
3.232	12.0104	238.92
3.234	12.0179	238.96
3.236	12.0254	238.997
3.238	12.0329	239.033
3.24	12.0404	239.069
3.242	12.0479	239.106
3.244	12.0554	239.143
3.246	12.0627	239.181
3.248	12.07	239.219
3.25	12.0775	239.259
3.252	12.0848	239.298
3.254	12.0921	239.336
3.256	12.0996	239.375
3.258	12.1069	239.412
3.26	12.1142	239.449
3.262	12.1217	239.485
3.264	12.129	239.523
3.266	12.1363	239.561
3.268	12.1435	239.6
3.27	12.1508	239.638
3.272	12.1581	239.675
3.274	12.1654	239.713
3.276	12.1729	239.751
3.278	12.1804	239.789
3.28	12.1877	239.826
3.282	12.1952	239.863
3.284	12.2027	239.901
3.286	12.2102	239.939
3.288	12.2177	239.975
3.29	12.2252	240.012
3.292	12.2327	240.047
3.294	12.2402	240.08
3.296	12.2475	240.113
3.298	12.255	240.145
3.3	12.2623	240.177
3.302	12.2696	240.208
3.304	12.2769	240.238
3.306	12.2844	240.268
3.308	12.2917	240.298
3.31	12.2992	240.328
3.312	12.3065	240.358
3.314	12.3138	240.389
3.316	12.3212	240.419
3.318	12.3285	240.45
3.32	12.336	240.481
3.322	12.3433	240.513
3.324	12.3506	240.546
3.326	12.3579	240.579
3.328	12.3652	240.611
3.33	12.3725	240.643
3.332	12.3798	240.675
3.334	12.3871	240.705
3.336	12.3944	240.734
3.338	12.4019	240.762
3.34	12.4092	240.79
3.342	12.4167	240.819
3.344	12.4242	240.849
3.346	12.4317	240.88
3.348	12.4392	240.91
3.35	12.4467	240.94
3.352	12.4542	240.968
3.354	12.4617	240.994
3.356	12.4692	241.018
3.358	12.4765	241.042
3.36	12.484	241.066
3.362	12.4913	241.089
3.364	12.4987	241.115
3.366	12.506	241.142
3.368	12.5133	241.17
3.37	12.5206	241.198
3.372	12.5279	241.227
3.374	12.5352	241.257
3.376	12.5425	241.288
3.378	12.55	241.32
3.38	12.5573	241.35
3.382	12.5646	241.378
3.384	12.5719	241.406
3.386	12.5792	241.431
3.388	12.5865	241.455
3.39	12.594	241.478
3.392	12.6013	241.502
3.394	12.6088	241.525
3.396	12.6163	241.549
3.398	12.624	241.575
3.4	12.6315	241.603
3.402	12.639	241.63
3.404	12.6465	241.656
3.406	12.654	241.682
3.408	12.6615	241.708
3.41	12.6687	241.732
3.412	12.6762	241.755
3.414	12.6837	241.776
3.416	12.6913	241.796
3.418	12.6985	241.815
3.42	12.706	241.833
3.422	12.7133	241.853
3.424	12.7208	241.873
3.426	12.7281	241.893
3.428	12.7356	241.914
3.43	12.7429	241.936
3.432	12.7504	241.959
3.434	12.7577	241.984
3.436	12.765	242.01
3.438	12.7725	242.035
3.44	12.7798	242.062
3.442	12.7871	242.088
3.444	12.7946	242.114
3.446	12.8021	242.139
3.448	12.8094	242.164
3.45	12.8169	242.189
3.452	12.8244	242.214
3.454	12.8319	242.238
3.456	12.8394	242.264
3.458	12.8469	242.29
3.46	12.8544	242.316
3.462	12.8619	242.342
3.464	12.8692	242.367
3.466	12.8765	242.392
3.468	12.884	242.417
3.47	12.8912	242.441
3.472	12.8985	242.466
3.474	12.906	242.491
3.476	12.9133	242.516
3.478	12.9206	242.54
3.48	12.9281	242.565
3.482	12.9354	242.59
3.484	12.9429	242.615
3.486	12.9504	242.639
3.488	12.9577	242.664
3.49	12.965	242.689
3.492	12.9725	242.714
3.494	12.9798	242.737
3.496	12.9871	242.759
3.498	12.9944	242.781
3.5	13.0017	242.804
3.502	13.009	242.827
3.504	13.0162	242.847
3.506	13.0235	242.868
3.508	13.031	242.889
3.51	13.0383	242.911
3.512	13.0458	242.932
3.514	13.0533	242.953
3.516	13.0608	242.974
3.518	13.0683	242.993
3.52	13.0758	243.012
3.522	13.0831	243.03
3.524	13.0904	243.048
3.526	13.0979	243.064
3.528	13.1052	243.079
3.53	13.1125	243.093
3.532	13.1198	243.107
3.534	13.1271	243.121
3.536	13.1344	243.136
3.538	13.1417	243.151
3.54	13.149	243.168
3.542	13.1562	243.187
3.544	13.1638	243.209
3.546	13.171	243.235
3.548	13.1783	243.263
3.55	13.1856	243.292
3.552	13.1929	243.32
3.554	13.2004	243.345
3.556	13.2077	243.369
3.558	13.2152	243.391
3.56	13.2227	243.41
3.562	13.2302	243.426
3.564	13.2379	243.441
3.566	13.2454	243.456
3.568	13.2529	243.473
3.57	13.2604	243.49
3.572	13.2679	243.508
3.574	13.2754	243.527
3.576	13.2827	243.547
3.578	13.2902	243.568
3.58	13.2975	243.589
3.582	13.305	243.613
3.584	13.3123	243.636
3.586	13.3196	243.66
3.588	13.3271	243.684
3.59	13.3344	243.708
3.592	13.3419	243.731
3.594	13.3492	243.753
3.596	13.3567	243.775
3.598	13.364	243.797
3.6	13.3715	243.819
3.602	13.3788	243.841
3.604	13.386	243.863
3.606	13.3933	243.885
3.608	13.4006	243.907
3.61	13.4079	243.928
3.612	13.4154	243.949
3.614	13.4227	243.969
3.616	13.4302	243.988
3.618	13.4377	244.007
3.62	13.4452	244.026
3.622	13.4527	244.045
3.624	13.4602	244.065
3.626	13.4677	244.086
3.628	13.4752	244.107
3.63	13.4827	244.13
3.632	13.4902	244.153
3.634	13.4975	244.178
3.636	13.505	244.202
3.638	13.5125	244.226
3.64	13.52	244.25
3.642	13.5275	244.275
3.644	13.535	244.3
3.646	13.5425	244.325
3.648	13.55	244.349
3.65	13.5575	244.373
3.652	13.5648	244.396
3.654	13.5723	244.419
3.656	13.5796	244.443
3.658	13.5869	244.468
3.66	13.5942	244.493
3.662	13.6015	244.52
3.664	13.6088	244.547
3.666	13.616	244.576
3.668	13.6233	244.604
3.67	13.6306	244.631
3.672	13.6379	244.657
3.674	13.6454	244.681
3.676	13.6527	244.704
3.678	13.6604	244.726
3.68	13.6679	244.747
3.682	13.6754	244.769
3.684	13.6831	244.792
3.686	13.6906	244.816
3.688	13.6981	244.84
3.69	13.7056	244.864
3.692	13.7129	244.889
3.694	13.7204	244.914
3.696	13.7277	244.937
3.698	13.735	244.961
3.7	13.7425	244.985
3.702	13.7498	245.008
3.704	13.7571	245.03
3.706	13.7646	245.052
3.708	13.7719	245.073
3.71	13.7794	245.093
3.712	13.7867	245.113
3.714	13.7942	245.135
3.716	13.8015	245.158
3.718	13.8087	245.182
3.72	13.816	245.204
3.722	13.8233	245.227
3.724	13.8306	245.25
3.726	13.8379	245.273
3.728	13.8452	245.295
3.73	13.8527	245.318
3.732	13.86	245.341
3.734	13.8675	245.364
3.736	13.875	245.388
3.738	13.8825	245.412
3.74	13.8898	245.436
3.742	13.8973	245.459
3.744	13.9048	245.48
3.746	13.9123	245.501
3.748	13.9198	245.521
3.75	13.9273	245.541
3.752	13.9348	245.561
3.754	13.9423	245.583
3.756	13.9498	245.607
3.758	13.9573	245.634
3.76	13.9646	245.663
3.762	13.9719	245.693
3.764	13.9792	245.723
3.766	13.9865	245.753
3.768	13.9938	245.782
3.77	14.001	245.81
3.772	14.0081	245.836
3.774	14.0154	245.863
3.776	14.0227	245.887
3.778	14.03	245.911
3.78	14.0373	245.933
3.782	14.0446	245.956
3.784	14.0519	245.979
3.786	14.0594	246.002
3.788	14.0669	246.026
3.79	14.0744	246.051
3.792	14.0819	246.077
3.794	14.0894	246.105
3.796	14.0969	246.134
3.798	14.1044	246.163
3.8	14.1119	246.193
3.802	14.1194	246.222
3.804	14.1269	246.25
3.806	14.1342	246.277
3.808	14.1417	246.303
3.81	14.149	246.327
3.812	14.1562	246.349
3.814	14.1635	246.371
3.816	14.1708	246.394
3.818	14.1783	246.416
3.82	14.1856	246.438
3.822	14.1929	246.46
3.824	14.2002	246.485
3.826	14.2077	246.51
3.828	14.215	246.537
3.83	14.2223	246.565
3.832	14.2298	246.594
3.834	14.2371	246.624
3.836	14.2446	246.652
3.838	14.2519	246.682
3.84	14.2594	246.711
3.842	14.2669	246.74
3.844	14.2744	246.769
3.846	14.2817	246.798
3.848	14.2892	246.829
3.85	14.2967	246.86
3.852	14.3042	246.889
3.854	14.3119	246.919
3.856	14.3194	246.948
3.858	14.3267	246.977
3.86	14.3342	247.007
3.862	14.3417	247.037
3.864	14.3492	247.067
3.866	14.3567	247.098
3.868	14.364	247.129
3.87	14.3715	247.161
3.872	14.379	247.194
3.874	14.3863	247.227
3.876	14.3938	247.261
3.878	14.401	247.296
3.88	14.4085	247.331
3.882	14.4158	247.366
3.884	14.4231	247.402
3.886	14.4304	247.439
3.888	14.4379	247.474
3.89	14.4452	247.51
3.892	14.4525	247.547
3.894	14.46	247.584
3.896	14.4673	247.62
3.898	14.4748	247.656
3.9	14.4823	247.692
3.902	14.4898	247.727
3.904	14.4973	247.761
3.906	14.505	247.795
3.908	14.5125	247.828
3.91	14.52	247.859
3.912	14.5275	247.89
3.914	14.5348	247.919
3.916	14.5423	247.949
3.918	14.5498	247.98
3.92	14.5571	248.011
3.922	14.5644	248.044
3.924	14.5719	248.078
3.926	14.5792	248.113
3.928	14.5867	248.149
3.93	14.594	248.184
3.932	14.6015	248.219
3.934	14.6088	248.254
3.936	14.616	248.286
3.938	14.6233	248.318
3.94	14.6308	248.35
3.942	14.6381	248.383
3.944	14.6452	248.416
3.946	14.6525	248.449
3.948	14.6598	248.481
3.95	14.6671	248.513
3.952	14.6746	248.543
3.954	14.6819	248.572
3.956	14.6894	248.601
3.958	14.6967	248.629
3.96	14.7042	248.657
3.962	14.7117	248.686
3.964	14.7192	248.716
3.966	14.7267	248.747
3.968	14.734	248.779
3.97	14.7415	248.811
3.972	14.749	248.842
3.974	14.7562	248.874
3.976	14.7637	248.905
3.978	14.771	248.934
3.98	14.7783	248.964
3.982	14.7856	248.995
3.984	14.7929	249.026
3.986	14.8002	249.056
3.988	14.8075	249.086
3.99	14.8148	249.116
3.992	14.8221	249.145
3.994	14.8294	249.173
3.996	14.8365	249.201
3.998	14.8438	249.231
4	14.851	249.261
4.002	14.8583	249.293
[truncated: 7,825 more rows]

## Sheet: Single Graft 3
Time (s)	Extension (mm)	Load(N)
0	0.01812	-0.06673
0.004	0.01812	-0.06542
0.008	0.01917	-0.06308
0.01	0.02021	-0.05962
0.012	0.02208	-0.05203
0.014	0.02458	-0.03856
0.016	0.02771	-0.01823
0.018	0.03187	0.00931
0.02	0.03646	0.04443
0.022	0.04167	0.08801
0.024	0.0475	0.13992
0.026	0.05375	0.19794
0.028	0.06	0.25992
0.03	0.06646	0.32468
0.032	0.07312	0.38997
0.034	0.07958	0.45294
0.036	0.08604	0.51263
0.038	0.09229	0.56911
0.04	0.09854	0.62187
0.042	0.10479	0.67154
0.044	0.11104	0.72019
0.046	0.1175	0.76902
0.048	0.12417	0.81866
0.05	0.13104	0.87052
0.052	0.13812	0.9252
0.054	0.14542	0.98261
0.056	0.15292	1.04386
0.058	0.16042	1.10966
0.06	0.16833	1.17854
0.062	0.17625	1.24925
0.064	0.18437	1.3217
0.066	0.19229	1.39484
0.068	0.20042	1.4673
0.07	0.20833	1.53894
0.072	0.21625	1.60913
0.074	0.22396	1.6764
0.076	0.23167	1.74064
0.078	0.23937	1.80335
0.08	0.24708	1.86571
0.082	0.25458	1.92777
0.084	0.26208	1.98945
0.086	0.26979	2.0514
0.088	0.2775	2.11468
0.09	0.28542	2.18005
0.092	0.29333	2.24745
0.094	0.30125	2.31631
0.096	0.30937	2.38638
0.098	0.31771	2.45719
0.1	0.32604	2.52775
0.102	0.33417	2.59766
0.104	0.3425	2.66711
0.106	0.35083	2.7356
0.108	0.35917	2.80178
0.11	0.36729	2.86506
0.112	0.37562	2.92629
0.114	0.38354	2.98598
0.116	0.39167	3.04332
0.118	0.39958	3.0982
0.12	0.4075	3.15196
0.122	0.41542	3.2055
0.124	0.42333	3.25796
0.126	0.43125	3.30779
0.128	0.43917	3.35469
0.13	0.44708	3.40009
0.132	0.455	3.44584
0.134	0.46312	3.49267
0.136	0.47104	3.54021
0.138	0.47896	3.58804
0.14	0.48687	3.6358
0.142	0.495	3.68317
0.144	0.50292	3.73102
0.146	0.51083	3.78048
0.148	0.51896	3.83066
0.15	0.52687	3.87959
0.152	0.535	3.92686
0.154	0.54312	3.97359
0.156	0.55104	4.02005
0.158	0.55896	4.0651
0.16	0.56708	4.10831
0.162	0.575	4.15108
0.164	0.58292	4.19489
0.166	0.59104	4.23914
0.168	0.59896	4.28228
0.17	0.60687	4.32492
0.172	0.61479	4.36887
0.174	0.62271	4.41415
0.176	0.63062	4.45956
0.178	0.63833	4.5047
0.18	0.64625	4.54985
0.182	0.65417	4.59474
0.184	0.66187	4.63884
0.186	0.66958	4.68221
0.188	0.6775	4.72516
0.19	0.68521	4.76738
0.192	0.69292	4.80862
0.194	0.70062	4.84968
0.196	0.70833	4.89193
0.198	0.71625	4.93563
0.2	0.72417	4.97998
0.202	0.73208	5.02484
0.204	0.74	5.07084
0.206	0.74792	5.11825
0.208	0.75583	5.16602
0.21	0.76375	5.21284
0.212	0.77167	5.25867
0.214	0.77958	5.30405
0.216	0.7875	5.34876
0.218	0.79542	5.39241
0.22	0.80333	5.43527
0.222	0.81104	5.47769
0.224	0.81896	5.51963
0.226	0.82667	5.56138
0.228	0.83458	5.60395
0.23	0.84229	5.64799
0.232	0.85	5.69334
0.234	0.85771	5.73986
0.236	0.86542	5.7878
0.238	0.87292	5.83723
0.24	0.88062	5.88739
0.242	0.88833	5.93724
0.244	0.89604	5.9868
0.246	0.90375	6.03698
0.248	0.91167	6.0883
0.25	0.91937	6.14059
0.252	0.92708	6.19348
0.254	0.935	6.24721
0.256	0.94292	6.30217
0.258	0.95062	6.35807
0.26	0.95854	6.41464
0.262	0.96646	6.4719
0.264	0.97417	6.52956
0.266	0.98208	6.587
0.268	0.98979	6.6442
0.27	0.99771	6.70183
0.272	1.00542	6.75976
0.274	1.01333	6.81673
0.276	1.02104	6.87241
0.278	1.02875	6.92778
0.28	1.03667	6.98345
0.282	1.04437	7.03876
0.284	1.05187	7.09269
0.286	1.05958	7.14542
0.288	1.06729	7.19834
0.29	1.07479	7.25246
0.292	1.0825	7.30807
0.294	1.09	7.36523
0.296	1.09771	7.42412
0.298	1.10521	7.48476
0.3	1.11292	7.54651
0.302	1.12062	7.60907
0.304	1.12812	7.67288
0.306	1.13583	7.738
0.308	1.14354	7.80407
0.31	1.15125	7.87107
0.312	1.15896	7.93963
0.314	1.16667	8.01065
0.316	1.17437	8.08372
0.318	1.18229	8.1572
0.32	1.19	8.22985
0.322	1.19771	8.30151
0.324	1.20542	8.37218
0.326	1.21312	8.44155
0.328	1.22062	8.5101
0.33	1.22833	8.5793
0.332	1.23604	8.65003
0.334	1.24354	8.72252
0.336	1.25125	8.79683
0.338	1.25875	8.87248
0.34	1.26625	8.94874
0.342	1.27375	9.02539
0.344	1.28125	9.10334
0.346	1.28875	9.18416
0.348	1.29646	9.26794
0.35	1.30396	9.35286
0.352	1.31146	9.43748
0.354	1.31896	9.52193
0.356	1.32646	9.60682
0.358	1.33396	9.69172
0.36	1.34167	9.77592
0.362	1.34917	9.86009
0.364	1.35687	9.94532
0.366	1.36437	10.0318
0.368	1.37208	10.1196
0.37	1.37979	10.2089
0.372	1.3875	10.3
0.374	1.395	10.3919
0.376	1.40271	10.4837
0.378	1.41042	10.5757
0.38	1.41792	10.6682
0.382	1.42562	10.7606
0.384	1.43312	10.8529
0.386	1.44062	10.9454
0.388	1.44812	11.0386
0.39	1.45562	11.1329
0.392	1.46312	11.2285
0.394	1.47062	11.3246
0.396	1.47792	11.4213
0.398	1.48542	11.5192
0.4	1.49292	11.6186
0.402	1.50042	11.7198
0.404	1.50792	11.8233
0.406	1.51542	11.9288
0.408	1.52271	12.0347
0.41	1.53021	12.1404
0.412	1.53771	12.2467
0.414	1.545	12.3533
0.416	1.5525	12.4598
0.418	1.56	12.5663
0.42	1.5675	12.6738
0.422	1.57521	12.7835
0.424	1.58271	12.8955
0.426	1.59042	13.0091
0.428	1.59792	13.1236
0.43	1.60562	13.2388
0.432	1.61312	13.3545
0.434	1.62062	13.4703
0.436	1.62812	13.586
0.438	1.63583	13.7018
0.44	1.64333	13.818
0.442	1.65083	13.9352
0.444	1.65833	14.0543
0.446	1.66583	14.1759
0.448	1.67333	14.2986
0.45	1.68083	14.4208
0.452	1.68833	14.5422
0.454	1.69583	14.6639
0.456	1.70333	14.7859
0.458	1.71083	14.9078
0.46	1.71812	15.0296
0.462	1.72562	15.1517
0.464	1.73292	15.2745
0.466	1.74042	15.3973
0.468	1.74771	15.5201
0.47	1.75521	15.6437
0.472	1.76271	15.7682
0.474	1.77021	15.8937
0.476	1.77792	16.0206
0.478	1.78542	16.1498
0.48	1.79312	16.2813
0.482	1.80083	16.4141
0.484	1.80854	16.5472
0.486	1.81604	16.6799
0.488	1.82375	16.8123
0.49	1.83125	16.9441
0.492	1.83875	17.0748
0.494	1.84625	17.204
0.496	1.85375	17.3325
0.498	1.86125	17.4609
0.5	1.86875	17.5893
0.502	1.87625	17.7177
0.504	1.88375	17.8468
0.506	1.89125	17.9763
0.508	1.89854	18.1058
0.51	1.90604	18.2357
0.512	1.91354	18.367
0.514	1.92104	18.4997
0.516	1.92833	18.6336
0.518	1.93583	18.7687
0.52	1.94312	18.9052
0.522	1.95062	19.0423
0.524	1.95812	19.1788
0.526	1.96542	19.3137
0.528	1.97292	19.4466
0.53	1.98042	19.578
0.532	1.98792	19.7083
0.534	1.99542	19.8381
0.536	2.00312	19.9683
0.538	2.01062	20.1001
0.54	2.01833	20.2334
0.542	2.02583	20.3673
0.544	2.03333	20.502
0.546	2.04083	20.6381
0.548	2.04833	20.7753
0.55	2.05583	20.9126
0.552	2.06333	21.0497
0.554	2.07083	21.1869
0.556	2.07833	21.324
0.558	2.08583	21.4607
0.56	2.09333	21.5968
0.562	2.10083	21.7316
0.564	2.10812	21.8648
0.566	2.11542	21.9964
0.568	2.12271	22.1274
0.57	2.13021	22.2585
0.572	2.1375	22.3901
0.574	2.14479	22.5223
0.576	2.15208	22.6549
0.578	2.15937	22.788
0.58	2.16687	22.9219
0.582	2.17417	23.0566
0.584	2.18167	23.1906
0.586	2.18917	23.3232
0.588	2.19667	23.4551
0.59	2.20417	23.587
0.592	2.21187	23.7191
0.594	2.21937	23.8519
0.596	2.22708	23.9857
0.598	2.23458	24.1205
0.6	2.24208	24.2559
0.602	2.24958	24.3922
0.604	2.25708	24.5289
0.606	2.26437	24.6647
0.608	2.27187	24.7983
0.61	2.27917	24.9304
0.612	2.28667	25.0625
0.614	2.29396	25.1954
0.616	2.30125	25.3288
0.618	2.30854	25.4622
0.62	2.31583	25.5955
0.622	2.32333	25.7287
0.624	2.33062	25.8621
0.626	2.33792	25.9958
0.628	2.34521	26.1302
0.63	2.35271	26.2655
0.632	2.36	26.4021
0.634	2.3675	26.5405
0.636	2.375	26.6807
0.638	2.38229	26.8219
0.64	2.38979	26.9623
0.642	2.39729	27.101
0.644	2.40479	27.2392
0.646	2.41229	27.3782
0.648	2.41958	27.5181
0.65	2.42708	27.6591
0.652	2.43458	27.8014
0.654	2.44208	27.9452
0.656	2.44958	28.0906
0.658	2.45687	28.237
0.66	2.46437	28.3837
0.662	2.47187	28.5305
0.664	2.47937	28.6775
0.666	2.48687	28.8249
0.668	2.49437	28.9726
0.67	2.50187	29.121
0.672	2.50917	29.2698
0.674	2.51667	29.4183
0.676	2.52396	29.566
0.678	2.53125	29.7144
0.68	2.53854	29.8641
0.682	2.54583	30.0151
0.684	2.55292	30.1667
0.686	2.56021	30.319
0.688	2.5675	30.4724
0.69	2.575	30.6272
0.692	2.58229	30.7844
0.694	2.58979	30.9445
0.696	2.59729	31.107
0.698	2.605	31.27
0.7	2.61271	31.4317
0.702	2.62021	31.5917
0.704	2.62792	31.7503
0.706	2.63542	31.9073
0.708	2.64292	32.063
0.71	2.65042	32.2184
0.712	2.65792	32.3754
0.714	2.66542	32.5354
0.716	2.67271	32.6983
0.718	2.68021	32.8635
0.72	2.68771	33.0314
0.722	2.695	33.2026
0.724	2.7025	33.3767
0.726	2.71	33.5523
0.728	2.7175	33.7289
0.73	2.72479	33.9063
0.732	2.73229	34.0842
0.734	2.73958	34.262
0.736	2.74708	34.439
0.738	2.75437	34.615
0.74	2.76167	34.7896
0.742	2.76896	34.9632
0.744	2.77625	35.1373
0.746	2.78333	35.3126
0.748	2.79062	35.489
0.75	2.79792	35.6657
0.752	2.80542	35.8431
0.754	2.81271	36.022
0.756	2.82021	36.2024
0.758	2.82792	36.3836
0.76	2.83542	36.5649
0.762	2.84292	36.7467
0.764	2.85062	36.9295
0.766	2.85812	37.113
0.768	2.86562	37.2971
0.77	2.87312	37.4821
0.772	2.88062	37.6685
0.774	2.88812	37.8554
0.776	2.89562	38.0418
0.778	2.90312	38.2277
0.78	2.91062	38.414
0.782	2.91812	38.6009
0.784	2.92542	38.7877
0.786	2.93292	38.9741
0.788	2.94021	39.1604
0.79	2.94771	39.347
0.792	2.955	39.5343
0.794	2.96229	39.7227
0.796	2.96958	39.9123
0.798	2.97687	40.1027
0.8	2.98417	40.2931
0.802	2.99167	40.4837
0.804	2.99896	40.6751
0.806	3.00625	40.8674
0.808	3.01375	41.0596
0.81	3.02125	41.2511
0.812	3.02854	41.4425
0.814	3.03604	41.6345
0.816	3.04354	41.8271
0.818	3.05104	42.0197
0.82	3.05854	42.2125
0.822	3.06625	42.4055
0.824	3.07375	42.5984
0.826	3.08125	42.7916
0.828	3.08854	42.9856
0.83	3.09604	43.1799
0.832	3.10333	43.3727
0.834	3.11062	43.5634
0.836	3.11792	43.7534
0.838	3.12521	43.9439
0.84	3.13271	44.1345
0.842	3.14	44.3242
0.844	3.14729	44.5132
0.846	3.15458	44.7018
0.848	3.16187	44.8909
0.85	3.16937	45.0802
0.852	3.17667	45.2694
0.854	3.18396	45.4581
0.856	3.19125	45.6465
0.858	3.19854	45.8353
0.86	3.20583	46.025
0.862	3.21333	46.2155
0.864	3.22062	46.4065
0.866	3.22812	46.5976
0.868	3.23542	46.7889
0.87	3.24292	46.9812
0.872	3.25042	47.1754
0.874	3.25792	47.3708
0.876	3.26521	47.5667
0.878	3.27271	47.7632
0.88	3.28021	47.9605
0.882	3.28771	48.1577
0.884	3.295	48.3534
0.886	3.3025	48.5474
0.888	3.31	48.7401
0.89	3.31729	48.931
0.892	3.32479	49.119
0.894	3.33208	49.3044
0.896	3.33937	49.4884
0.898	3.34667	49.6724
0.9	3.35417	49.857
0.902	3.36146	50.0431
0.904	3.36875	50.2316
0.906	3.37604	50.4226
0.908	3.38333	50.6151
0.91	3.39062	50.8079
0.912	3.39812	51.0016
0.914	3.40542	51.1967
0.916	3.41271	51.3923
0.918	3.42021	51.5869
0.92	3.4275	51.7802
0.922	3.435	51.9725
0.924	3.4425	52.1643
0.926	3.45	52.3559
0.928	3.4575	52.5485
0.93	3.465	52.7423
0.932	3.4725	52.9369
0.934	3.48021	53.1322
0.936	3.48771	53.3291
0.938	3.49521	53.5284
0.94	3.50271	53.729
0.942	3.51	53.9297
0.944	3.5175	54.1299
0.946	3.525	54.3299
0.948	3.53229	54.5292
0.95	3.53979	54.7275
0.952	3.54729	54.9251
0.954	3.55458	55.1228
0.956	3.56208	55.3212
0.958	3.56937	55.52
0.96	3.57667	55.719
0.962	3.58417	55.9187
0.964	3.59146	56.1183
0.966	3.59896	56.3174
0.968	3.60625	56.5167
0.97	3.61375	56.7172
0.972	3.62104	56.9197
0.974	3.62854	57.1243
0.976	3.63604	57.3301
0.978	3.64354	57.5365
0.98	3.65104	57.7432
0.982	3.65854	57.95
0.984	3.66583	58.1569
0.986	3.67333	58.3638
0.988	3.68083	58.5709
0.99	3.68833	58.7787
0.992	3.69583	58.9878
0.994	3.70333	59.1989
0.996	3.71083	59.4122
0.998	3.71833	59.6267
1	3.72562	59.8411
1.002	3.73312	60.0553
1.004	3.74042	60.2697
1.006	3.74792	60.4839
1.008	3.75542	60.6972
1.01	3.76271	60.9098
1.012	3.77	61.122
1.014	3.7775	61.3337
1.016	3.78479	61.5448
1.018	3.79208	61.7556
1.02	3.79937	61.9666
1.022	3.80667	62.1778
1.024	3.81396	62.389
1.026	3.82125	62.6001
1.028	3.82854	62.8122
1.03	3.83604	63.0263
1.032	3.84333	63.2417
1.034	3.85083	63.4575
1.036	3.85812	63.6734
1.038	3.86562	63.8905
1.04	3.87312	64.1093
1.042	3.88062	64.3294
1.044	3.88812	64.5504
1.046	3.89562	64.7727
1.048	3.90312	64.9958
1.05	3.91062	65.2192
1.052	3.91792	65.443
1.054	3.92542	65.6671
1.056	3.93271	65.8904
1.058	3.94	66.1117
1.06	3.94729	66.3313
1.062	3.95479	66.55
1.064	3.96208	66.7675
1.066	3.96937	66.9831
1.068	3.97667	67.1975
1.07	3.98396	67.4122
1.072	3.99146	67.628
1.074	3.99875	67.8447
1.076	4.00604	68.0626
1.078	4.01333	68.282
1.08	4.02062	68.5022
1.082	4.02792	68.722
1.084	4.03521	68.9414
1.086	4.0425	69.1608
1.088	4.05	69.3803
1.09	4.05729	69.5996
1.092	4.06479	69.8185
1.094	4.07208	70.0382
1.096	4.07958	70.2593
1.098	4.08708	70.4813
1.1	4.09458	70.7028
1.102	4.10208	70.9232
1.104	4.10937	71.1428
1.106	4.11687	71.3618
1.108	4.12437	71.5801
1.11	4.13187	71.7975
1.112	4.13937	72.0143
1.114	4.14687	72.2309
1.116	4.15437	72.4468
1.118	4.16187	72.6619
1.12	4.16917	72.8766
1.122	4.17646	73.0907
1.124	4.18375	73.3035
1.126	4.19104	73.5152
1.128	4.19833	73.7267
1.13	4.20562	73.9386
1.132	4.21292	74.1503
1.134	4.22021	74.362
1.136	4.2275	74.5746
1.138	4.23479	74.7886
1.14	4.24208	75.004
1.142	4.24937	75.2203
1.144	4.25687	75.4372
1.146	4.26437	75.6548
1.148	4.27187	75.8731
1.15	4.27937	76.0919
1.152	4.28687	76.3111
1.154	4.29458	76.5309
1.156	4.30208	76.7506
1.158	4.30958	76.97
1.16	4.31708	77.1894
1.162	4.32458	77.4099
1.164	4.33208	77.6313
1.166	4.33958	77.8533
1.168	4.34687	78.076
1.17	4.35437	78.2999
1.172	4.36187	78.525
1.174	4.36917	78.7505
1.176	4.37667	78.9762
1.178	4.38417	79.2017
1.18	4.39146	79.4266
1.182	4.39896	79.6509
1.184	4.40625	79.8748
1.186	4.41354	80.0982
1.188	4.42104	80.32
1.19	4.42833	80.5395
1.192	4.43562	80.7572
1.194	4.44271	80.9746
1.196	4.45	81.1924
1.198	4.45729	81.4106
1.2	4.46479	81.6292
1.202	4.47208	81.849
1.204	4.47958	82.0715
1.206	4.48708	82.2971
1.208	4.49458	82.5248
1.21	4.50208	82.7532
1.212	4.50958	82.9818
1.214	4.51708	83.2102
1.216	4.52458	83.4381
1.218	4.53187	83.665
1.22	4.53937	83.8913
1.222	4.54687	84.1165
1.224	4.55417	84.3403
1.226	4.56167	84.563
1.228	4.56896	84.7857
1.23	4.57646	85.0089
1.232	4.58375	85.2327
1.234	4.59125	85.4569
1.236	4.59854	85.6822
1.238	4.60583	85.9096
1.24	4.61333	86.1395
1.242	4.62062	86.3712
1.244	4.62792	86.604
1.246	4.63521	86.8376
1.248	4.64229	87.0707
1.25	4.64958	87.3025
1.252	4.65687	87.533
1.254	4.66417	87.763
1.256	4.67146	87.992
1.258	4.67896	88.2195
1.26	4.68646	88.4464
1.262	4.69375	88.6735
1.264	4.70125	88.9012
1.266	4.70896	89.1292
1.268	4.71646	89.3578
1.27	4.72396	89.5871
1.272	4.73125	89.8167
1.274	4.73875	90.0469
1.276	4.74625	90.2783
1.278	4.75375	90.511
1.28	4.76104	90.7446
1.282	4.76854	90.9778
1.284	4.77583	91.2103
1.286	4.78333	91.4424
1.288	4.79062	91.6746
1.29	4.79792	91.9061
1.292	4.80542	92.137
1.294	4.81271	92.3678
1.296	4.82	92.5989
1.298	4.82729	92.8296
1.3	4.83458	93.0596
1.302	4.84187	93.2885
1.304	4.84917	93.5162
1.306	4.85625	93.7431
1.308	4.86375	93.9696
1.31	4.87104	94.1957
1.312	4.87833	94.4218
1.314	4.88583	94.6482
1.316	4.89333	94.8746
1.318	4.90062	95.1014
1.32	4.90812	95.3291
1.322	4.91562	95.5572
1.324	4.92312	95.7841
1.326	4.93062	96.0092
1.328	4.93812	96.2342
1.33	4.94562	96.4605
1.332	4.95312	96.6878
1.334	4.96042	96.915
1.336	4.96792	97.1425
1.338	4.97521	97.3706
1.34	4.98271	97.599
1.342	4.99	97.8271
1.344	4.99729	98.055
1.346	5.00458	98.2829
1.348	5.01208	98.51
1.35	5.01937	98.7361
1.352	5.02687	98.9626
1.354	5.03417	99.1906
1.356	5.04146	99.4193
1.358	5.04875	99.6473
1.36	5.05604	99.8747
1.362	5.06333	100.102
1.364	5.07062	100.329
1.366	5.07812	100.557
1.368	5.08542	100.784
1.37	5.09292	101.013
1.372	5.10021	101.243
1.374	5.10771	101.473
1.376	5.11521	101.703
1.378	5.12271	101.933
1.38	5.13021	102.163
1.382	5.13771	102.393
1.384	5.14521	102.623
1.386	5.15292	102.853
1.388	5.16042	103.085
1.39	5.16792	103.317
1.392	5.17542	103.55
1.394	5.18271	103.783
1.396	5.19021	104.015
1.398	5.19771	104.247
1.4	5.20521	104.478
1.402	5.2125	104.708
1.404	5.22	104.939
1.406	5.2275	105.169
1.408	5.23479	105.4
1.41	5.24229	105.631
1.412	5.24958	105.864
1.414	5.25687	106.099
1.416	5.26437	106.333
1.418	5.27167	106.567
1.42	5.27896	106.801
1.422	5.28625	107.035
1.424	5.29375	107.269
1.426	5.30104	107.501
1.428	5.30854	107.733
1.43	5.31604	107.964
1.432	5.32354	108.196
1.434	5.33104	108.427
1.436	5.33854	108.658
1.438	5.34604	108.889
1.44	5.35333	109.12
1.442	5.36083	109.352
1.444	5.36812	109.586
1.446	5.37562	109.822
1.448	5.38312	110.059
1.45	5.39042	110.295
1.452	5.39792	110.53
1.454	5.40542	110.764
1.456	5.41292	110.998
1.458	5.42021	111.23
1.46	5.42771	111.461
1.462	5.435	111.692
1.464	5.4425	111.923
1.466	5.44979	112.154
1.468	5.45708	112.385
1.47	5.46437	112.617
1.472	5.47167	112.85
1.474	5.47875	113.082
1.476	5.48604	113.315
1.478	5.49333	113.548
1.48	5.50062	113.782
1.482	5.50812	114.014
1.484	5.51542	114.246
1.486	5.52292	114.478
1.488	5.53042	114.71
1.49	5.53792	114.942
1.492	5.54542	115.174
1.494	5.55292	115.407
1.496	5.56042	115.638
1.498	5.56771	115.869
1.5	5.57521	116.097
1.502	5.5825	116.326
1.504	5.59	116.555
1.506	5.59729	116.783
1.508	5.60479	117.011
1.51	5.61208	117.239
1.512	5.61958	117.468
1.514	5.62687	117.697
1.516	5.63417	117.925
1.518	5.64146	118.153
1.52	5.64875	118.38
1.522	5.65625	118.606
1.524	5.66354	118.832
1.526	5.67083	119.058
1.528	5.67812	119.284
1.53	5.68521	119.509
1.532	5.6925	119.734
1.534	5.69979	119.959
1.536	5.70729	120.185
1.538	5.71458	120.412
1.54	5.72187	120.639
1.542	5.72937	120.865
1.544	5.73687	121.092
1.546	5.74437	121.321
1.548	5.75187	121.55
1.55	5.75937	121.78
1.552	5.76687	122.011
1.554	5.77417	122.242
1.556	5.78167	122.472
1.558	5.78917	122.702
1.56	5.79646	122.933
1.562	5.80396	123.163
1.564	5.81146	123.394
1.566	5.81875	123.623
1.568	5.82625	123.852
1.57	5.83354	124.081
1.572	5.84104	124.31
1.574	5.84833	124.539
1.576	5.85583	124.769
1.578	5.86312	124.999
1.58	5.87062	125.231
1.582	5.87792	125.463
1.584	5.88521	125.694
1.586	5.8925	125.926
1.588	5.89979	126.157
1.59	5.90708	126.387
1.592	5.91437	126.616
1.594	5.92187	126.845
1.596	5.92917	127.073
1.598	5.93667	127.301
1.6	5.94417	127.529
1.602	5.95167	127.757
1.604	5.95917	127.987
1.606	5.96687	128.217
1.608	5.97437	128.446
1.61	5.98187	128.677
1.612	5.98937	128.908
1.614	5.99687	129.139
1.616	6.00437	129.369
1.618	6.01187	129.598
1.62	6.01937	129.827
1.622	6.02687	130.056
1.624	6.03417	130.285
1.626	6.04167	130.514
1.628	6.04896	130.742
1.63	6.05625	130.967
1.632	6.06375	131.19
1.634	6.07104	131.411
1.636	6.07833	131.633
1.638	6.08583	131.857
1.64	6.09312	132.08
1.642	6.10042	132.303
1.644	6.10771	132.525
1.646	6.11521	132.748
1.648	6.1225	132.97
1.65	6.13	133.191
1.652	6.1375	133.412
1.654	6.14479	133.635
1.656	6.15229	133.86
1.658	6.15979	134.086
1.66	6.16729	134.313
1.662	6.17479	134.541
1.664	6.18229	134.769
1.666	6.18979	134.995
1.668	6.19729	135.221
1.67	6.20479	135.446
1.672	6.21208	135.669
1.674	6.21958	135.891
1.676	6.22687	136.114
1.678	6.23437	136.337
1.68	6.24167	136.561
1.682	6.24917	136.785
1.684	6.25646	137.008
1.686	6.26396	137.231
1.688	6.27125	137.453
1.69	6.27854	137.674
1.692	6.28583	137.895
1.694	6.29312	138.117
1.696	6.30062	138.339
1.698	6.30792	138.562
1.7	6.31521	138.784
1.702	6.3225	139.005
1.704	6.32979	139.226
1.706	6.33708	139.447
1.708	6.34437	139.666
1.71	6.35187	139.884
1.712	6.35937	140.103
1.714	6.36687	140.322
1.716	6.37437	140.542
1.718	6.38187	140.763
1.72	6.38937	140.984
1.722	6.39667	141.205
1.724	6.40417	141.424
1.726	6.41167	141.643
1.728	6.41917	141.863
1.73	6.42646	142.083
1.732	6.43396	142.303
1.734	6.44146	142.522
1.736	6.44875	142.742
1.738	6.45625	142.963
1.74	6.46375	143.183
1.742	6.47104	143.402
1.744	6.47833	143.619
1.746	6.48562	143.835
1.748	6.49292	144.051
1.75	6.50021	144.267
1.752	6.50729	144.483
1.754	6.51458	144.7
1.756	6.52187	144.915
1.758	6.52917	145.129
1.76	6.53646	145.343
1.762	6.54375	145.556
1.764	6.55104	145.769
1.766	6.55854	145.981
1.768	6.56583	146.192
1.77	6.57333	146.403
1.772	6.58083	146.614
1.774	6.58833	146.826
1.776	6.59583	147.038
1.778	6.60354	147.25
1.78	6.61083	147.463
1.782	6.61833	147.676
1.784	6.62583	147.889
1.786	6.63312	148.101
1.788	6.64062	148.314
1.79	6.64792	148.526
1.792	6.65542	148.738
1.794	6.66271	148.951
1.796	6.67	149.164
1.798	6.67729	149.377
1.8	6.68479	149.59
1.802	6.69208	149.801
1.804	6.69937	150.013
1.806	6.70667	150.226
1.808	6.71396	150.44
1.81	6.72146	150.654
1.812	6.72875	150.869
1.814	6.73625	151.085
1.816	6.74354	151.302
1.818	6.75083	151.52
1.82	6.75833	151.736
1.822	6.76583	151.951
1.824	6.77312	152.165
1.826	6.78062	152.378
1.828	6.78812	152.59
1.83	6.79542	152.8
1.832	6.80292	153.008
1.834	6.81042	153.216
1.836	6.81792	153.424
1.838	6.82542	153.632
1.84	6.83292	153.84
1.842	6.84042	154.047
1.844	6.84792	154.255
1.846	6.85521	154.462
1.848	6.86271	154.669
1.85	6.87021	154.875
1.852	6.87771	155.082
1.854	6.885	155.289
1.856	6.8925	155.496
1.858	6.9	155.703
1.86	6.90729	155.91
1.862	6.91458	156.117
1.864	6.92187	156.325
1.866	6.92937	156.533
1.868	6.93667	156.74
1.87	6.94396	156.948
1.872	6.95125	157.155
1.874	6.95854	157.363
1.876	6.96583	157.569
1.878	6.97333	157.776
1.88	6.98062	157.983
1.882	6.98812	158.19
1.884	6.99562	158.397
1.886	7.00312	158.604
1.888	7.01083	158.811
1.89	7.01833	159.017
1.892	7.02583	159.223
1.894	7.03333	159.429
1.896	7.04083	159.635
1.898	7.04812	159.84
1.9	7.05562	160.046
1.902	7.06292	160.252
1.904	7.07021	160.46
1.906	7.07771	160.668
1.908	7.085	160.876
1.91	7.09229	161.085
1.912	7.09958	161.293
1.914	7.10708	161.5
1.916	7.11437	161.704
1.918	7.12167	161.906
1.92	7.12896	162.107
1.922	7.13625	162.306
1.924	7.14354	162.504
1.926	7.15104	162.701
1.928	7.15833	162.897
1.93	7.16583	163.093
1.932	7.17312	163.288
1.934	7.18062	163.484
1.936	7.18812	163.679
1.938	7.19562	163.875
1.94	7.20312	164.072
1.942	7.21062	164.269
1.944	7.21812	164.467
1.946	7.22562	164.666
1.948	7.23312	164.864
1.95	7.24062	165.062
1.952	7.24812	165.259
1.954	7.25562	165.456
1.956	7.26312	165.652
1.958	7.27042	165.848
1.96	7.27792	166.043
1.962	7.28521	166.238
1.964	7.2925	166.433
1.966	7.3	166.628
1.968	7.30729	166.823
1.97	7.31458	167.017
1.972	7.32187	167.21
1.974	7.32917	167.402
1.976	7.33646	167.593
1.978	7.34375	167.783
1.98	7.35104	167.973
1.982	7.35833	168.161
1.984	7.36562	168.349
1.986	7.37292	168.536
1.988	7.38021	168.722
1.99	7.38771	168.907
1.992	7.395	169.092
1.994	7.4025	169.276
1.996	7.41	169.463
1.998	7.4175	169.651
2	7.42479	169.838
2.002	7.43229	170.026
2.004	7.43958	170.215
2.006	7.44687	170.403
2.008	7.45437	170.592
2.01	7.46167	170.779
2.012	7.46917	170.966
2.014	7.47667	171.153
2.016	7.48417	171.338
2.018	7.49146	171.522
2.02	7.49896	171.707
2.022	7.50646	171.891
2.024	7.51375	172.075
2.026	7.52104	172.259
2.028	7.52833	172.442
2.03	7.53562	172.626
2.032	7.54292	172.811
2.034	7.55021	172.995
2.036	7.55729	173.18
2.038	7.56458	173.365
2.04	7.57187	173.551
2.042	7.57937	173.736
2.044	7.58667	173.921
2.046	7.59417	174.105
2.048	7.60167	174.288
2.05	7.60917	174.47
2.052	7.61667	174.653
2.054	7.62417	174.837
2.056	7.63167	175.021
2.058	7.63917	175.206
2.06	7.64667	175.391
2.062	7.65417	175.576
2.064	7.66167	175.761
2.066	7.66896	175.945
2.068	7.67646	176.128
2.07	7.68396	176.311
2.072	7.69146	176.494
2.074	7.69875	176.675
2.076	7.70625	176.856
2.078	7.71375	177.037
2.08	7.72125	177.217
2.082	7.72875	177.396
2.084	7.73604	177.574
2.086	7.74354	177.752
2.088	7.75083	177.93
2.09	7.75812	178.108
2.092	7.76542	178.285
2.094	7.77271	178.462
2.096	7.78021	178.64
2.098	7.7875	178.819
2.1	7.79479	178.996
2.102	7.80229	179.173
2.104	7.80979	179.35
2.106	7.81729	179.526
2.108	7.82458	179.701
2.11	7.83208	179.877
2.112	7.83958	180.052
2.114	7.84708	180.227
2.116	7.85458	180.4
2.118	7.86229	180.572
2.12	7.86958	180.746
2.122	7.87708	180.921
2.124	7.88458	181.095
2.126	7.89208	181.27
2.128	7.89937	181.446
2.13	7.90687	181.623
2.132	7.91417	181.799
2.134	7.92146	181.974
2.136	7.92875	182.15
2.138	7.93625	182.324
2.14	7.94354	182.496
2.142	7.95083	182.666
2.144	7.95812	182.836
2.146	7.96542	183.005
2.148	7.97292	183.174
2.15	7.98021	183.342
2.152	7.9875	183.51
2.154	7.99479	183.678
2.156	8.00208	183.846
2.158	8.00958	184.012
2.16	8.01687	184.176
2.162	8.02437	184.339
2.164	8.03167	184.501
2.166	8.03917	184.663
2.168	8.04667	184.824
2.17	8.05416	184.984
2.172	8.06146	185.144
2.174	8.06896	185.303
2.176	8.07646	185.463
2.178	8.08396	185.623
2.18	8.09146	185.784
2.182	8.09875	185.945
2.184	8.10625	186.106
2.186	8.11354	186.269
2.188	8.12104	186.433
2.19	8.12833	186.598
2.192	8.13583	186.761
2.194	8.14312	186.923
2.196	8.15042	187.084
2.198	8.15771	187.243
2.2	8.165	187.403
2.202	8.17229	187.562
2.204	8.17937	187.719
2.206	8.18667	187.874
2.208	8.19396	188.027
2.21	8.20125	188.18
2.212	8.20875	188.335
2.214	8.21604	188.493
2.216	8.22354	188.652
2.218	8.23104	188.813
2.22	8.23854	188.975
2.222	8.24604	189.139
2.224	8.25354	189.305
2.226	8.26083	189.47
2.228	8.26833	189.636
2.23	8.27583	189.801
2.232	8.28312	189.965
2.234	8.29062	190.127
2.236	8.29792	190.286
2.238	8.30542	190.445
2.24	8.31271	190.602
2.242	8.32021	190.759
2.244	8.32771	190.917
2.246	8.335	191.076
2.248	8.3425	191.236
2.25	8.34979	191.394
2.252	8.35708	191.552
2.254	8.36458	191.71
2.256	8.37187	191.868
2.258	8.37916	192.024
2.26	8.38646	192.179
2.262	8.39375	192.333
2.264	8.40104	192.487
2.266	8.40833	192.639
2.268	8.41562	192.79
2.27	8.42312	192.942
2.272	8.43042	193.092
2.274	8.43792	193.241
2.276	8.44542	193.391
2.278	8.45312	193.542
2.28	8.46062	193.694
2.282	8.46812	193.845
2.284	8.47562	193.996
2.286	8.48312	194.147
2.288	8.49042	194.297
2.29	8.49792	194.446
2.292	8.50541	194.595
2.294	8.51271	194.744
2.296	8.52	194.891
2.298	8.5275	195.038
2.3	8.53479	195.184
2.302	8.54208	195.33
2.304	8.54937	195.476
2.306	8.55666	195.621
2.308	8.56417	195.766
2.31	8.57146	195.909
2.312	8.57875	196.053
2.314	8.58625	196.196
2.316	8.59354	196.339
2.318	8.60083	196.481
2.32	8.60833	196.623
2.322	8.61583	196.765
2.324	8.62312	196.907
2.326	8.63062	197.048
2.328	8.63812	197.188
2.33	8.64562	197.328
2.332	8.65333	197.467
2.334	8.66083	197.605
2.336	8.66854	197.744
2.338	8.67604	197.882
2.34	8.68354	198.019
2.342	8.69104	198.157
2.344	8.69854	198.295
2.346	8.70604	198.433
2.348	8.71354	198.572
2.35	8.72083	198.712
2.352	8.72812	198.853
2.354	8.73562	198.996
2.356	8.74292	199.139
2.358	8.75042	199.284
2.36	8.75771	199.429
2.362	8.76521	199.574
2.364	8.7725	199.718
2.366	8.77979	199.862
2.368	8.78729	200.005
2.37	8.79458	200.147
2.372	8.80187	200.287
2.374	8.80917	200.426
2.376	8.81646	200.563
2.378	8.82396	200.7
2.38	8.83125	200.838
2.382	8.83854	200.976
2.384	8.84583	201.112
2.386	8.85333	201.247
2.388	8.86083	201.38
2.39	8.86833	201.512
2.392	8.87583	201.645
2.394	8.88312	201.78
2.396	8.89062	201.918
2.398	8.89812	202.056
2.4	8.90562	202.194
2.402	8.91312	202.331
2.404	8.92041	202.466
2.406	8.92792	202.597
2.408	8.93521	202.725
2.41	8.94271	202.85
2.412	8.95021	202.973
2.414	8.9575	203.097
2.416	8.96479	203.22
2.418	8.97229	203.345
2.42	8.97958	203.47
2.422	8.98687	203.596
2.424	8.99416	203.722
2.426	9.00146	203.85
2.428	9.00875	203.979
2.43	9.01604	204.108
2.432	9.02333	204.236
2.434	9.03062	204.365
2.436	9.03792	204.494
2.438	9.04521	204.623
2.44	9.0525	204.75
2.442	9.06	204.876
2.444	9.0675	205
2.446	9.07479	205.124
2.448	9.08229	205.247
2.45	9.08979	205.369
2.452	9.09729	205.49
2.454	9.10479	205.611
2.456	9.11229	205.733
2.458	9.11979	205.856
2.46	9.12729	205.98
2.462	9.13479	206.106
2.464	9.14208	206.23
2.466	9.14958	206.354
2.468	9.15687	206.478
2.47	9.16417	206.602
2.472	9.17167	206.725
2.474	9.17896	206.847
2.476	9.18625	206.969
2.478	9.19354	207.09
2.48	9.20104	207.211
2.482	9.20833	207.331
2.484	9.21562	207.451
2.486	9.22292	207.57
2.488	9.23021	207.689
2.49	9.2375	207.807
2.492	9.24479	207.926
2.494	9.25208	208.046
2.496	9.25958	208.166
2.498	9.26708	208.286
2.5	9.27458	208.405
2.502	9.28208	208.524
2.504	9.28958	208.644
2.506	9.29708	208.762
2.508	9.30479	208.881
2.51	9.31229	209
2.512	9.31979	209.12
2.514	9.32729	209.24
2.516	9.335	209.362
2.518	9.3425	209.484
2.52	9.34979	209.606
2.522	9.35729	209.728
2.524	9.36479	209.851
2.526	9.37208	209.973
2.528	9.37958	210.094
2.53	9.38687	210.215
2.532	9.39437	210.333
2.534	9.40166	210.45
2.536	9.40896	210.566
2.538	9.41625	210.68
2.54	9.42375	210.792
2.542	9.43104	210.904
2.544	9.43833	211.016
2.546	9.44583	211.128
2.548	9.45312	211.241
2.55	9.46042	211.353
2.552	9.46792	211.466
2.554	9.47521	211.58
2.556	9.48271	211.694
2.558	9.49021	211.808
2.56	9.4975	211.922
2.562	9.505	212.035
2.564	9.5125	212.146
2.566	9.52	212.255
2.568	9.5275	212.363
2.57	9.535	212.471
2.572	9.54229	212.579
2.574	9.54979	212.687
2.576	9.55729	212.795
2.578	9.56479	212.905
2.58	9.57208	213.016
2.582	9.57958	213.129
2.584	9.58687	213.243
2.586	9.59416	213.357
2.588	9.60167	213.47
2.59	9.60896	213.582
2.592	9.61625	213.692
2.594	9.62354	213.801
2.596	9.63083	213.906
2.598	9.63812	214.008
2.6	9.64542	214.108
2.602	9.65271	214.206
2.604	9.66	214.305
2.606	9.6675	214.403
2.608	9.67479	214.502
2.61	9.68208	214.602
2.612	9.68958	214.704
2.614	9.69708	214.806
2.616	9.70458	214.909
2.618	9.71187	215.012
2.62	9.71937	215.116
2.622	9.72687	215.22
2.624	9.73437	215.323
2.626	9.74166	215.427
2.628	9.74916	215.532
2.63	9.75667	215.638
2.632	9.76396	215.742
2.634	9.77146	215.846
2.636	9.77875	215.949
2.638	9.78625	216.053
2.64	9.79354	216.157
2.642	9.80083	216.26
2.644	9.80812	216.363
2.646	9.81562	216.467
2.648	9.82292	216.569
2.65	9.83021	216.671
2.652	9.8375	216.772
2.654	9.84479	216.872
2.656	9.85208	216.969
2.658	9.85917	217.065
2.66	9.86646	217.16
2.662	9.87375	217.255
2.664	9.88104	217.35
2.666	9.88854	217.445
2.668	9.89583	217.539
2.67	9.90333	217.634
2.672	9.91083	217.729
2.674	9.91833	217.825
2.676	9.92583	217.921
2.678	9.93333	218.016
2.68	9.94083	218.111
2.682	9.94812	218.206
2.684	9.95562	218.3
2.686	9.96312	218.396
2.688	9.97062	218.491
2.69	9.97792	218.585
2.692	9.98542	218.679
2.694	9.99271	218.774
2.696	10	218.871
2.698	10.0075	218.969
2.7	10.0148	219.068
2.702	10.0221	219.167
2.704	10.0296	219.266
2.706	10.0369	219.365
2.708	10.0442	219.464
2.71	10.0515	219.562
2.712	10.0587	219.658
2.714	10.066	219.754
2.716	10.0733	219.848
2.718	10.0808	219.943
2.72	10.0883	220.038
2.722	10.0956	220.132
2.724	10.1031	220.224
2.726	10.1106	220.316
2.728	10.1183	220.408
2.73	10.1258	220.501
2.732	10.1333	220.593
2.734	10.1408	220.684
2.736	10.1481	220.776
2.738	10.1556	220.867
2.74	10.1631	220.957
2.742	10.1704	221.047
2.744	10.1779	221.136
2.746	10.1854	221.224
2.748	10.1929	221.31
2.75	10.2004	221.397
2.752	10.2079	221.483
2.754	10.2152	221.57
2.756	10.2227	221.656
2.758	10.2302	221.742
2.76	10.2375	221.829
2.762	10.245	221.915
2.764	10.2523	222.001
2.766	10.2596	222.086
2.768	10.2669	222.17
2.77	10.2742	222.254
2.772	10.2815	222.336
2.774	10.2888	222.418
2.776	10.2963	222.5
2.778	10.3035	222.582
2.78	10.311	222.663
2.782	10.3185	222.744
2.784	10.326	222.824
2.786	10.3335	222.904
2.788	10.3413	222.983
2.79	10.3488	223.062
2.792	10.3562	223.142
2.794	10.3637	223.223
2.796	10.371	223.306
2.798	10.3785	223.389
2.8	10.3858	223.473
2.802	10.3933	223.557
2.804	10.4006	223.64
2.806	10.4081	223.723
2.808	10.4156	223.806
2.81	10.4229	223.889
2.812	10.4302	223.972
2.814	10.4377	224.056
2.816	10.445	224.14
2.818	10.4523	224.225
2.82	10.4596	224.309
2.822	10.4671	224.394
2.824	10.4744	224.476
2.826	10.4815	224.558
2.828	10.489	224.64
2.83	10.496	224.72
2.832	10.5035	224.8
2.834	10.5108	224.879
2.836	10.5181	224.956
2.838	10.5256	225.033
2.84	10.5331	225.107
2.842	10.5406	225.181
2.844	10.5481	225.255
2.846	10.5556	225.329
2.848	10.5631	225.403
2.85	10.5704	225.478
2.852	10.5779	225.555
2.854	10.5854	225.633
2.856	10.5927	225.711
2.858	10.6	225.788
2.86	10.6075	225.863
2.862	10.6148	225.937
2.864	10.6223	226.01
2.866	10.6296	226.081
2.868	10.6371	226.151
2.87	10.6444	226.22
2.872	10.6517	226.288
2.874	10.659	226.356
2.876	10.6662	226.425
2.878	10.6735	226.494
2.88	10.6808	226.564
2.882	10.6881	226.634
2.884	10.6954	226.705
2.886	10.7027	226.778
2.888	10.71	226.851
2.89	10.7175	226.923
2.892	10.7248	226.994
2.894	10.7323	227.064
2.896	10.7396	227.133
2.898	10.7471	227.201
2.9	10.7546	227.268
2.902	10.7621	227.334
2.904	10.7696	227.4
2.906	10.7771	227.466
2.908	10.7846	227.533
2.91	10.7921	227.602
2.912	10.7994	227.671
2.914	10.8069	227.741
2.916	10.8144	227.811
2.918	10.8217	227.882
2.92	10.8292	227.953
2.922	10.8365	228.024
2.924	10.8438	228.093
2.926	10.8513	228.161
2.928	10.8585	228.228
2.93	10.8658	228.295
2.932	10.8733	228.361
2.934	10.8806	228.426
2.936	10.8879	228.49
2.938	10.8952	228.555
2.94	10.9025	228.62
2.942	10.91	228.686
2.944	10.9173	228.755
2.946	10.9246	228.826
2.948	10.9321	228.896
2.95	10.9396	228.968
2.952	10.9471	229.039
2.954	10.9544	229.109
2.956	10.9619	229.176
2.958	10.9694	229.24
2.96	10.9771	229.302
2.962	10.9846	229.363
2.964	10.9921	229.424
2.966	10.9996	229.485
2.968	11.0071	229.547
2.97	11.0148	229.609
2.972	11.0223	229.673
2.974	11.0298	229.737
2.976	11.0371	229.804
2.978	11.0446	229.873
2.98	11.0519	229.941
2.982	11.0592	230.008
2.984	11.0665	230.074
2.986	11.074	230.141
2.988	11.0813	230.205
2.99	11.0885	230.268
2.992	11.0958	230.329
2.994	11.1031	230.388
2.996	11.1104	230.445
2.998	11.1179	230.501
3	11.1252	230.557
3.002	11.1327	230.613
3.004	11.1402	230.67
3.006	11.1477	230.729
3.008	11.1552	230.789
3.01	11.1627	230.85
3.012	11.1702	230.913
3.014	11.1777	230.976
3.016	11.1852	231.039
3.018	11.1927	231.102
3.02	11.2002	231.164
3.022	11.2075	231.226
3.024	11.215	231.287
3.026	11.2223	231.346
3.028	11.2298	231.405
3.03	11.2371	231.463
3.032	11.2444	231.52
3.034	11.2517	231.577
3.036	11.2592	231.635
3.038	11.2665	231.692
3.04	11.274	231.749
3.042	11.2812	231.806
3.044	11.2885	231.863
3.046	11.2958	231.921
3.048	11.3033	231.978
3.05	11.3106	232.033
3.052	11.3179	232.088
3.054	11.3252	232.142
3.056	11.3325	232.197
3.058	11.3398	232.251
3.06	11.3473	232.305
3.062	11.3548	232.358
3.064	11.3623	232.41
3.066	11.3698	232.463
3.068	11.3773	232.514
3.07	11.3846	232.566
3.072	11.3921	232.617
3.074	11.3996	232.668
3.076	11.4071	232.719
3.078	11.4146	232.772
3.08	11.4219	232.827
3.082	11.4292	232.882
3.084	11.4367	232.936
3.086	11.444	232.99
3.088	11.4512	233.044
3.09	11.4585	233.098
3.092	11.466	233.151
3.094	11.4733	233.205
3.096	11.4806	233.259
3.098	11.4881	233.312
3.1	11.4954	233.365
3.102	11.5029	233.419
3.104	11.5102	233.473
3.106	11.5175	233.525
3.108	11.5248	233.575
3.11	11.5321	233.626
3.112	11.5394	233.677
3.114	11.5467	233.727
3.116	11.5542	233.777
3.118	11.5615	233.828
3.12	11.569	233.879
3.122	11.5765	233.93
3.124	11.5838	233.98
3.126	11.5913	234.029
3.128	11.5988	234.076
3.13	11.6062	234.122
3.132	11.6137	234.167
3.134	11.6212	234.213
3.136	11.6288	234.26
3.138	11.636	234.307
3.14	11.6435	234.354
3.142	11.6508	234.4
3.144	11.6583	234.447
3.146	11.6656	234.495
3.148	11.6729	234.546
3.15	11.6802	234.597
3.152	11.6877	234.647
3.154	11.695	234.697
3.156	11.7023	234.746
3.158	11.7098	234.793
3.16	11.7171	234.839
3.162	11.7244	234.882
3.164	11.7317	234.924
3.166	11.7392	234.965
3.168	11.7465	235.006
3.17	11.754	235.049
3.172	11.7613	235.093
3.174	11.7688	235.137
3.176	11.7762	235.183
3.178	11.7835	235.231
3.18	11.791	235.278
3.182	11.7985	235.325
3.184	11.8058	235.37
3.186	11.8133	235.416
3.188	11.8208	235.461
3.19	11.8281	235.506
3.192	11.8356	235.551
3.194	11.8431	235.595
3.196	11.8506	235.64
3.198	11.8581	235.684
3.2	11.8656	235.729
3.202	11.8729	235.777
3.204	11.8804	235.825
3.206	11.8877	235.873
3.208	11.8952	235.921
3.21	11.9025	235.97
3.212	11.91	236.02
3.214	11.9173	236.07
3.216	11.9246	236.12
3.218	11.9319	236.17
3.22	11.9392	236.219
3.222	11.9467	236.268
3.224	11.954	236.316
3.226	11.9612	236.364
3.228	11.9688	236.41
3.23	11.9763	236.456
3.232	11.9835	236.501
3.234	11.9913	236.546
3.236	11.9987	236.59
3.238	12.0062	236.634
3.24	12.0135	236.676
3.242	12.021	236.716
3.244	12.0285	236.757
3.246	12.0358	236.797
3.248	12.0433	236.838
3.25	12.0506	236.879
3.252	12.0581	236.921
3.254	12.0654	236.964
3.256	12.0729	237.006
3.258	12.0802	237.049
3.26	12.0877	237.091
3.262	12.0952	237.133
3.264	12.1027	237.175
3.266	12.11	237.215
3.268	12.1175	237.254
3.27	12.1248	237.294
3.272	12.1321	237.333
3.274	12.1394	237.371
3.276	12.1467	237.408
3.278	12.154	237.445
3.28	12.1613	237.482
3.282	12.1685	237.519
3.284	12.176	237.557
3.286	12.1833	237.597
3.288	12.1906	237.636
3.29	12.1981	237.676
3.292	12.2056	237.716
3.294	12.2129	237.756
3.296	12.2204	237.796
3.298	12.2279	237.835
3.3	12.2354	237.874
3.302	12.2429	237.912
3.304	12.2504	237.951
3.306	12.2579	237.991
3.308	12.2654	238.03
3.31	12.2727	238.071
3.312	12.2802	238.111
3.314	12.2875	238.15
3.316	12.2948	238.19
3.318	12.3021	238.228
3.32	12.3096	238.265
3.322	12.3169	238.301
3.324	12.3242	238.336
3.326	12.3315	238.373
3.328	12.3385	238.411
3.33	12.3458	238.451
3.332	12.3531	238.489
3.334	12.3604	238.528
3.336	12.3677	238.565
3.338	12.3752	238.602
3.34	12.3827	238.638
3.342	12.39	238.674
3.344	12.3975	238.71
3.346	12.405	238.745
3.348	12.4125	238.779
3.35	12.42	238.813
3.352	12.4273	238.846
3.354	12.4348	238.879
3.356	12.4421	238.911
3.358	12.4496	238.942
3.36	12.4569	238.975
3.362	12.4642	239.01
3.364	12.4717	239.046
3.366	12.479	239.083
3.368	12.4865	239.12
3.37	12.494	239.16
3.372	12.5013	239.2
3.374	12.5087	239.239
3.376	12.5162	239.279
3.378	12.5235	239.318
3.38	12.531	239.358
3.382	12.5383	239.399
3.384	12.5456	239.439
3.386	12.5529	239.479
3.388	12.5602	239.518
3.39	12.5677	239.555
3.392	12.575	239.591
3.394	12.5823	239.628
3.396	12.5896	239.664
3.398	12.5971	239.7
3.4	12.6046	239.736
3.402	12.6119	239.772
3.404	12.6194	239.809
3.406	12.6269	239.847
3.408	12.6344	239.884
3.41	12.6421	239.922
3.412	12.6496	239.96
3.414	12.6571	239.998
3.416	12.6646	240.035
3.418	12.6721	240.072
3.42	12.6794	240.109
3.422	12.6869	240.145
3.424	12.6944	240.182
3.426	12.7017	240.219
3.428	12.7092	240.256
3.43	12.7165	240.294
3.432	12.724	240.331
3.434	12.7312	240.368
3.436	12.7387	240.406
3.438	12.746	240.444
3.44	12.7533	240.482
3.442	12.7606	240.519
3.444	12.7679	240.556
3.446	12.7752	240.591
3.448	12.7827	240.625
3.45	12.79	240.657
3.452	12.7975	240.689
3.454	12.8048	240.721
3.456	12.8123	240.753
3.458	12.8198	240.786
3.46	12.8273	240.82
3.462	12.835	240.855
3.464	12.8425	240.891
3.466	12.85	240.926
3.468	12.8575	240.962
3.47	12.865	240.998
3.472	12.8725	241.035
3.474	12.8798	241.071
3.476	12.8871	241.108
3.478	12.8944	241.145
3.48	12.9017	241.181
3.482	12.909	241.217
3.484	12.9165	241.253
3.486	12.9238	241.29
3.488	12.931	241.325
3.49	12.9383	241.361
3.492	12.9456	241.397
3.494	12.9531	241.433
3.496	12.9604	241.471
3.498	12.9677	241.508
3.5	12.975	241.546
3.502	12.9825	241.584
3.504	12.9898	241.621
3.506	12.9971	241.657
3.508	13.0046	241.693
3.51	13.0119	241.729
3.512	13.0194	241.764
3.514	13.0267	241.799
3.516	13.0342	241.835
3.518	13.0417	241.87
3.52	13.049	241.905
3.522	13.0565	241.939
3.524	13.064	241.971
3.526	13.0712	242.002
3.528	13.0787	242.034
3.53	13.0862	242.067
3.532	13.0938	242.101
3.534	13.101	242.135
3.536	13.1085	242.169
3.538	13.116	242.204
3.54	13.1233	242.239
3.542	13.1308	242.273
3.544	13.1381	242.307
3.546	13.1454	242.34
3.548	13.1525	242.373
3.55	13.1596	242.405
3.552	13.1669	242.437
3.554	13.174	242.469
3.556	13.181	242.502
3.558	13.1883	242.534
3.56	13.1954	242.566
3.562	13.2027	242.598
3.564	13.2102	242.63
3.566	13.2177	242.661
3.568	13.2252	242.694
3.57	13.2327	242.728
3.572	13.2402	242.764
3.574	13.2477	242.799
3.576	13.2554	242.836
3.578	13.2629	242.872
3.58	13.2704	242.908
3.582	13.2779	242.943
3.584	13.2854	242.977
3.586	13.2927	243.012
3.588	13.3002	243.045
3.59	13.3077	243.077
3.592	13.3152	243.109
3.594	13.3227	243.142
3.596	13.33	243.176
3.598	13.3375	243.209
3.6	13.345	243.244
3.602	13.3523	243.279
3.604	13.3596	243.316
3.606	13.3669	243.354
3.608	13.3742	243.392
3.61	13.3815	243.431
3.612	13.389	243.468
3.614	13.3963	243.505
3.616	13.4035	243.541
3.618	13.4108	243.578
3.62	13.4183	243.614
3.622	13.4256	243.648
3.624	13.4331	243.682
3.626	13.4406	243.717
3.628	13.4481	243.753
3.63	13.4556	243.789
3.632	13.4631	243.825
3.634	13.4706	243.862
3.636	13.4783	243.899
3.638	13.4858	243.936
3.64	13.4933	243.974
3.642	13.5008	244.013
3.644	13.5083	244.053
3.646	13.5158	244.093
3.648	13.5233	244.134
3.65	13.5306	244.176
3.652	13.5379	244.218
3.654	13.5454	244.259
3.656	13.5527	244.299
3.658	13.56	244.338
3.66	13.5675	244.377
3.662	13.5748	244.417
3.664	13.5821	244.456
3.666	13.5896	244.495
3.668	13.5969	244.535
3.67	13.6044	244.576
3.672	13.6117	244.617
3.674	13.619	244.657
3.676	13.6265	244.698
3.678	13.6337	244.738
3.68	13.6412	244.778
3.682	13.6487	244.817
3.684	13.6562	244.857
3.686	13.6635	244.896
3.688	13.671	244.934
3.69	13.6785	244.972
3.692	13.6858	245.009
3.694	13.6933	245.045
3.696	13.7008	245.08
3.698	13.7081	245.114
3.7	13.7156	245.149
3.702	13.7231	245.184
3.704	13.7306	245.222
3.706	13.7381	245.262
3.708	13.7456	245.304
3.71	13.7529	245.349
3.712	13.7604	245.394
3.714	13.7679	245.439
3.716	13.7752	245.482
3.718	13.7825	245.525
3.72	13.7898	245.566
3.722	13.7971	245.605
3.724	13.8044	245.642
3.726	13.8117	245.678
3.728	13.819	245.711
3.73	13.8262	245.744
3.732	13.8335	245.776
3.734	13.8408	245.808
3.736	13.8483	245.839
3.738	13.8556	245.87
3.74	13.8631	245.903
3.742	13.8706	245.937
3.744	13.8781	245.973
3.746	13.8856	246.008
3.748	13.8931	246.043
3.75	13.9006	246.079
3.752	13.9079	246.116
3.754	13.9154	246.153
3.756	13.9227	246.19
3.758	13.9302	246.227
3.76	13.9375	246.265
3.762	13.945	246.302
3.764	13.9523	246.339
3.766	13.9598	246.377
3.768	13.9671	246.415
3.77	13.9744	246.453
3.772	13.9817	246.491
3.774	13.9892	246.529
3.776	13.9965	246.567
3.778	14.0038	246.606
3.78	14.011	246.643
3.782	14.0183	246.68
3.784	14.0256	246.715
3.786	14.0329	246.751
3.788	14.0402	246.786
3.79	14.0477	246.82
3.792	14.055	246.853
3.794	14.0625	246.885
3.796	14.07	246.918
3.798	14.0773	246.952
3.8	14.0848	246.987
3.802	14.0923	247.023
3.804	14.0998	247.059
3.806	14.1073	247.095
3.808	14.1146	247.131
3.81	14.1221	247.169
3.812	14.1296	247.207
3.814	14.1369	247.245
3.816	14.1444	247.283
3.818	14.1519	247.323
3.82	14.1592	247.365
3.822	14.1667	247.407
3.824	14.174	247.45
3.826	14.1813	247.492
3.828	14.1885	247.535
3.83	14.1958	247.577
3.832	14.2033	247.619
3.834	14.2106	247.662
3.836	14.2179	247.704
3.838	14.2252	247.745
3.84	14.2327	247.787
3.842	14.24	247.829
3.844	14.2473	247.872
3.846	14.2548	247.914
3.848	14.2621	247.954
3.85	14.2696	247.993
3.852	14.2771	248.033
3.854	14.2846	248.074
3.856	14.2923	248.116
3.858	14.2998	248.158
3.86	14.3073	248.201
3.862	14.3148	248.245
3.864	14.3223	248.288
3.866	14.3298	248.331
3.868	14.3373	248.374
3.87	14.3446	248.417
3.872	14.3521	248.459
3.874	14.3596	248.502
3.876	14.3671	248.547
3.878	14.3744	248.594
3.88	14.3819	248.643
3.882	14.3892	248.693
3.884	14.3965	248.743
3.886	14.404	248.793
3.888	14.4113	248.842
3.89	14.4185	248.889
3.892	14.4258	248.938
3.894	14.4333	248.987
3.896	14.4406	249.037
3.898	14.4481	249.086
3.9	14.4556	249.135
3.902	14.4629	249.185
3.904	14.4704	249.232
3.906	14.4779	249.277
3.908	14.4854	249.319
3.91	14.4929	249.36
3.912	14.5004	249.4
3.914	14.5077	249.437
3.916	14.5152	249.474
3.918	14.5227	249.512
3.92	14.5302	249.55
3.922	14.5375	249.589
3.924	14.545	249.63
3.926	14.5525	249.673
3.928	14.56	249.717
3.93	14.5673	249.761
3.932	14.5748	249.806
3.934	14.5821	249.851
3.936	14.5896	249.897
3.938	14.5969	249.942
3.94	14.6042	249.988
3.942	14.6117	250.034
3.944	14.619	250.079
3.946	14.6263	250.124
3.948	14.6335	250.168
3.95	14.6408	250.212
3.952	14.6481	250.255
3.954	14.6554	250.297
3.956	14.6627	250.339
3.958	14.67	250.38
3.96	14.6775	250.42
3.962	14.6848	250.46
3.964	14.6921	250.499
3.966	14.6996	250.538
3.968	14.7071	250.578
3.97	14.7146	250.618
3.972	14.7221	250.658
3.974	14.7296	250.699
3.976	14.7369	250.74
3.978	14.7444	250.781
3.98	14.7519	250.823
3.982	14.7592	250.864
3.984	14.7665	250.905
3.986	14.7737	250.947
3.988	14.781	250.99
3.99	14.7883	251.033
3.992	14.7956	251.078
3.994	14.8029	251.123
3.996	14.8102	251.169
3.998	14.8175	251.215
4	14.8248	251.261
[truncated: 7,478 more rows]

## Sheet: Single Graft 4
Time (s)	Extension (mm)	Load(N)
0	0.02021	-0.06945
0.002	0.02021	-0.06367
0.004	0.02021	-0.0578
0.006	0.02042	-0.05147
0.008	0.02104	-0.04419
0.01	0.02208	-0.03505
0.012	0.02375	-0.02282
0.014	0.02604	-0.00621
0.016	0.02896	0.01652
0.018	0.03271	0.04622
0.02	0.03729	0.08235
0.022	0.0425	0.12499
0.024	0.04812	0.17505
0.026	0.05417	0.23151
0.028	0.06062	0.29118
0.03	0.06729	0.35145
0.032	0.07396	0.41097
0.034	0.08042	0.4683
0.036	0.08708	0.52178
0.038	0.09354	0.57024
0.04	0.09979	0.61366
0.042	0.10625	0.65325
0.044	0.1125	0.69018
0.046	0.11896	0.72486
0.048	0.12542	0.75812
0.05	0.13208	0.7916
0.052	0.13896	0.82604
0.054	0.14625	0.86137
0.056	0.15375	0.89866
0.058	0.16125	0.94006
0.06	0.16917	0.98618
0.062	0.17708	1.03523
0.064	0.18521	1.08573
0.066	0.19333	1.13725
0.068	0.20146	1.18832
0.07	0.20958	1.23634
0.072	0.2175	1.28005
0.074	0.22542	1.31965
0.076	0.23312	1.35534
0.078	0.24062	1.38766
0.08	0.24812	1.41787
0.082	0.25562	1.44719
0.084	0.26312	1.47635
0.086	0.27083	1.50625
0.088	0.27854	1.53833
0.09	0.28625	1.57339
0.092	0.29417	1.61036
0.094	0.30229	1.64746
0.096	0.31042	1.68428
0.098	0.31875	1.72199
0.1	0.32708	1.76149
0.102	0.33562	1.80206
0.104	0.34396	1.84234
0.106	0.35229	1.88168
0.108	0.36062	1.91976
0.11	0.36896	1.95615
0.112	0.37708	1.99047
0.114	0.38521	2.02251
0.116	0.39312	2.05231
0.118	0.40104	2.08014
0.12	0.40896	2.10661
0.122	0.41687	2.13224
0.124	0.42458	2.15699
0.126	0.4325	2.18095
0.128	0.44042	2.20481
0.13	0.44833	2.22929
0.132	0.45646	2.25454
0.134	0.46437	2.28035
0.136	0.4725	2.30658
0.138	0.48042	2.33317
0.14	0.48854	2.36064
0.142	0.49646	2.38952
0.144	0.50458	2.41858
0.146	0.51271	2.44581
0.148	0.52062	2.47138
0.15	0.52875	2.49694
0.152	0.53667	2.52277
0.154	0.54479	2.5477
0.156	0.55271	2.57137
0.158	0.56062	2.59428
0.16	0.56875	2.61676
0.162	0.57667	2.63922
0.164	0.58458	2.66207
0.166	0.5925	2.68514
0.168	0.60042	2.70851
0.17	0.60833	2.7328
0.172	0.61646	2.7582
0.174	0.62437	2.78438
0.176	0.63229	2.81102
0.178	0.64021	2.83791
0.18	0.64792	2.8647
0.182	0.65583	2.89101
0.184	0.66354	2.9165
0.186	0.67125	2.94051
0.188	0.67896	2.96263
0.19	0.68667	2.98371
0.192	0.69458	3.00516
0.194	0.70229	3.02724
0.196	0.71021	3.04969
0.198	0.71812	3.0735
0.2	0.72604	3.09979
0.202	0.73396	3.12767
0.204	0.74187	3.15614
0.206	0.74979	3.18582
0.208	0.75792	3.21692
0.21	0.76583	3.24853
0.212	0.77375	3.28055
0.214	0.78167	3.31389
0.216	0.78958	3.3486
0.218	0.79729	3.3832
0.22	0.80521	3.4167
0.222	0.81292	3.44958
0.224	0.82083	3.48249
0.226	0.82854	3.5153
0.228	0.83625	3.54764
0.23	0.84396	3.57964
0.232	0.85187	3.61196
0.234	0.85958	3.64502
0.236	0.86729	3.67906
0.238	0.875	3.71406
0.24	0.88271	3.74965
0.242	0.89042	3.78561
0.244	0.89812	3.82179
0.246	0.90583	3.858
0.248	0.91354	3.8943
0.25	0.92125	3.93039
0.252	0.92896	3.96539
0.254	0.93687	3.99854
0.256	0.94458	4.02976
0.258	0.9525	4.05966
0.26	0.96042	4.08871
0.262	0.96833	4.11731
0.264	0.97625	4.1463
0.266	0.98396	4.17631
0.268	0.99187	4.20739
0.27	0.99958	4.23939
0.272	1.0075	4.27207
0.274	1.01521	4.30535
0.276	1.02292	4.33921
0.278	1.03062	4.37354
0.28	1.03854	4.40838
0.282	1.04625	4.44377
0.284	1.05375	4.4797
0.286	1.06146	4.51618
0.288	1.06917	4.55337
0.29	1.07687	4.59176
0.292	1.08437	4.63122
0.294	1.09208	4.67095
0.296	1.09958	4.71067
0.298	1.10729	4.75079
0.3	1.11479	4.79185
0.302	1.1225	4.83403
0.304	1.13	4.87688
0.306	1.13771	4.92022
0.308	1.14542	4.96492
0.31	1.15312	5.01173
0.312	1.16104	5.06009
0.314	1.16875	5.10873
0.316	1.17646	5.15697
0.318	1.18417	5.20426
0.32	1.19187	5.25003
0.322	1.19958	5.29479
0.324	1.20729	5.33952
0.326	1.215	5.38408
0.328	1.22271	5.4278
0.33	1.23021	5.47119
0.332	1.23792	5.51566
0.334	1.24542	5.56137
0.336	1.25292	5.6071
0.338	1.26062	5.65261
0.34	1.26812	5.69867
0.342	1.27562	5.7456
0.344	1.28312	5.7935
0.346	1.29062	5.8428
0.348	1.29812	5.89371
0.35	1.30562	5.9455
0.352	1.31312	5.99705
0.354	1.32062	6.04811
0.356	1.32833	6.09931
0.358	1.33583	6.15101
0.36	1.34354	6.20283
0.362	1.35125	6.25428
0.364	1.35896	6.30576
0.366	1.36646	6.35802
0.368	1.37417	6.41091
0.37	1.38167	6.46388
0.372	1.38937	6.51689
0.374	1.39687	6.57053
0.376	1.40458	6.62564
0.378	1.41208	6.68225
0.38	1.41979	6.73991
0.382	1.42729	6.79868
0.384	1.43479	6.85867
0.386	1.4425	6.91967
0.388	1.45	6.98205
0.39	1.4575	7.0462
0.392	1.465	7.11116
0.394	1.4725	7.17548
0.396	1.48	7.23921
0.398	1.48729	7.30324
0.4	1.49479	7.36743
0.402	1.50208	7.43096
0.404	1.50937	7.49357
0.406	1.51687	7.55549
0.408	1.52437	7.61742
0.41	1.53187	7.68009
0.412	1.53937	7.7436
0.414	1.54687	7.80779
0.416	1.55437	7.87282
0.418	1.56187	7.93885
0.42	1.56958	8.006
0.422	1.57708	8.07447
0.424	1.58479	8.14409
0.426	1.59229	8.21402
0.428	1.6	8.28322
0.43	1.6075	8.35141
0.432	1.61521	8.41914
0.434	1.62271	8.48646
0.436	1.63021	8.55244
0.438	1.63771	8.61687
0.44	1.64521	8.6813
0.442	1.65271	8.74743
0.444	1.66042	8.81566
0.446	1.66792	8.88577
0.448	1.67542	8.95804
0.45	1.68271	9.03271
0.452	1.69021	9.10931
0.454	1.69771	9.18733
0.456	1.705	9.26668
0.458	1.7125	9.34702
0.46	1.71979	9.42733
0.462	1.72729	9.50699
0.464	1.73458	9.58649
0.466	1.74208	9.6665
0.468	1.74958	9.7464
0.47	1.75708	9.82512
0.472	1.76458	9.90305
0.474	1.77208	9.98166
0.476	1.77979	10.0619
0.478	1.78729	10.1437
0.48	1.795	10.227
0.482	1.80271	10.3116
0.484	1.81021	10.3974
0.486	1.81792	10.484
0.488	1.82542	10.5712
0.49	1.83292	10.6588
0.492	1.84062	10.7457
0.494	1.84812	10.8315
0.496	1.85562	10.9171
0.498	1.86312	11.0036
0.5	1.87062	11.0914
0.502	1.87792	11.1797
0.504	1.88542	11.268
0.506	1.89292	11.3567
0.508	1.90021	11.4462
0.51	1.90771	11.536
0.512	1.91521	11.6257
0.514	1.9225	11.7156
0.516	1.93	11.8064
0.518	1.93729	11.8983
0.52	1.94479	11.9905
0.522	1.95229	12.0828
0.524	1.95979	12.175
0.526	1.96729	12.2671
0.528	1.97479	12.3589
0.53	1.98229	12.4509
0.532	1.99	12.5445
0.534	1.9975	12.6394
0.536	2.005	12.7342
0.538	2.01271	12.8283
0.54	2.02021	12.9219
0.542	2.02771	13.0153
0.544	2.03521	13.1078
0.546	2.04271	13.1989
0.548	2.05021	13.2893
0.55	2.05771	13.3798
0.552	2.06521	13.4702
0.554	2.07271	13.5609
0.556	2.08021	13.6529
0.558	2.08771	13.7467
0.56	2.09521	13.8411
0.562	2.10271	13.9356
0.564	2.11	14.0306
0.566	2.11729	14.1266
0.568	2.12479	14.2223
0.57	2.13208	14.3167
0.572	2.13937	14.4104
0.574	2.14667	14.5045
0.576	2.15396	14.5997
0.578	2.16146	14.6957
0.58	2.16875	14.7924
0.582	2.17625	14.8895
0.584	2.18375	14.9863
0.586	2.19125	15.0827
0.588	2.19875	15.1791
0.59	2.20646	15.2759
0.592	2.21396	15.3726
0.594	2.22146	15.4689
0.596	2.22896	15.5651
0.598	2.23646	15.6623
0.6	2.24396	15.761
0.602	2.25146	15.8605
0.604	2.25896	15.9601
0.606	2.26646	16.0602
0.608	2.27375	16.1606
0.61	2.28125	16.2612
0.612	2.28854	16.3618
0.614	2.29604	16.4624
0.616	2.30333	16.5629
0.618	2.31062	16.6626
0.62	2.31792	16.7615
0.622	2.32521	16.8605
0.624	2.3325	16.9602
0.626	2.33979	17.0597
0.628	2.34729	17.1584
0.63	2.35458	17.2575
0.632	2.36187	17.3589
0.634	2.36937	17.4635
0.636	2.37687	17.5707
0.638	2.38437	17.6797
0.64	2.39187	17.7894
0.642	2.39937	17.8989
0.644	2.40687	18.0071
0.646	2.41437	18.1137
0.648	2.42187	18.2189
0.65	2.42937	18.3231
0.652	2.43667	18.4264
0.654	2.44417	18.5291
0.656	2.45167	18.6326
0.658	2.45896	18.7377
0.66	2.46646	18.8438
0.662	2.47375	18.9512
0.664	2.48125	19.0606
0.666	2.48875	19.1723
0.668	2.49604	19.2853
0.67	2.50354	19.3992
0.672	2.51104	19.5138
0.674	2.51833	19.629
0.676	2.52583	19.7447
0.678	2.53312	19.8609
0.68	2.54062	19.9774
0.682	2.54792	20.0939
0.684	2.55521	20.2105
0.686	2.5625	20.3279
0.688	2.57	20.4465
0.69	2.57729	20.5666
0.692	2.58479	20.6878
0.694	2.59208	20.8091
0.696	2.59958	20.9304
0.698	2.60708	21.0525
0.7	2.61479	21.1766
0.702	2.62229	21.302
0.704	2.62979	21.4269
0.706	2.63729	21.5508
0.708	2.64479	21.675
0.71	2.65229	21.7998
0.712	2.65979	21.9247
0.714	2.66708	22.0493
0.716	2.67458	22.1737
0.718	2.68208	22.2977
0.72	2.68937	22.4214
0.722	2.69667	22.5458
0.724	2.70417	22.6718
0.726	2.71146	22.7995
0.728	2.71896	22.9282
0.73	2.72646	23.0587
0.732	2.73375	23.1915
0.734	2.74125	23.3261
0.736	2.74854	23.4612
0.738	2.75583	23.5964
0.74	2.76312	23.7322
0.742	2.77062	23.8682
0.744	2.77792	24.0037
0.746	2.78542	24.1389
0.748	2.79292	24.2747
0.75	2.80042	24.4116
0.752	2.80792	24.5493
0.754	2.81542	24.6876
0.756	2.82312	24.8278
0.758	2.83062	24.9704
0.76	2.83833	25.115
0.762	2.84583	25.2606
0.764	2.85333	25.4075
0.766	2.86083	25.5556
0.768	2.86833	25.7045
0.77	2.87583	25.8529
0.772	2.88333	26.0005
0.774	2.89062	26.1476
0.776	2.89812	26.294
0.778	2.90542	26.4402
0.78	2.91292	26.5866
0.782	2.92021	26.7339
0.784	2.9275	26.8822
0.786	2.93479	27.0318
0.788	2.94229	27.1829
0.79	2.94958	27.3353
0.792	2.95687	27.4888
0.794	2.96417	27.6431
0.796	2.97167	27.7979
0.798	2.97896	27.9533
0.8	2.98625	28.1098
0.802	2.99354	28.268
0.804	3.00104	28.4277
0.806	3.00833	28.5888
0.808	3.01583	28.7514
0.81	3.02333	28.9158
0.812	3.03083	29.0816
0.814	3.03833	29.2484
0.816	3.04583	29.4158
0.818	3.05333	29.5826
0.82	3.06062	29.7474
0.822	3.06812	29.911
0.824	3.07562	30.0742
0.826	3.08312	30.2367
0.828	3.09042	30.3975
0.83	3.09792	30.5576
0.832	3.10521	30.7186
0.834	3.11271	30.881
0.836	3.12	31.0449
0.838	3.12729	31.2109
0.84	3.13479	31.3795
0.842	3.14208	31.5503
0.844	3.14937	31.7223
0.846	3.15667	31.8954
0.848	3.16396	32.0693
0.85	3.17125	32.2434
0.852	3.17854	32.4167
0.854	3.18583	32.5886
0.856	3.19312	32.76
0.858	3.20042	32.9318
0.86	3.20771	33.1035
0.862	3.215	33.2745
0.864	3.2225	33.4449
0.866	3.22979	33.6154
0.868	3.23729	33.7858
0.87	3.24479	33.9557
0.872	3.25229	34.1253
0.874	3.25979	34.2955
0.876	3.26729	34.466
0.878	3.27479	34.6364
0.88	3.28229	34.8074
0.882	3.28979	34.98
0.884	3.29708	35.1534
0.886	3.30458	35.3259
0.888	3.31208	35.4977
0.89	3.31937	35.6703
0.892	3.32667	35.8434
0.894	3.33417	36.0157
0.896	3.34146	36.1869
0.898	3.34875	36.3578
0.9	3.35604	36.5288
0.902	3.36333	36.7001
0.904	3.37062	36.872
0.906	3.37792	37.045
0.908	3.38521	37.2191
0.91	3.39271	37.3941
0.912	3.4	37.5699
0.914	3.40729	37.7471
0.916	3.41479	37.9256
0.918	3.42208	38.1037
0.92	3.42958	38.2808
0.922	3.43708	38.4578
0.924	3.44458	38.6352
0.926	3.45208	38.8119
0.928	3.45958	38.9868
0.93	3.46708	39.1606
0.932	3.47437	39.3342
0.934	3.48167	39.5077
0.936	3.48917	39.6809
0.938	3.49646	39.8542
0.94	3.50375	40.0279
0.942	3.51125	40.2024
0.944	3.51875	40.3772
0.946	3.52625	40.5523
0.948	3.53354	40.7281
0.95	3.54104	40.905
0.952	3.54854	41.0832
0.954	3.55625	41.2627
0.956	3.56375	41.4436
0.958	3.57125	41.6258
0.96	3.57875	41.8086
0.962	3.58625	41.9909
0.964	3.59354	42.1725
0.966	3.60104	42.3537
0.968	3.60833	42.5344
0.97	3.61583	42.7144
0.972	3.62312	42.8943
0.974	3.63062	43.0748
0.976	3.63792	43.2557
0.978	3.64542	43.4366
0.98	3.65292	43.6174
0.982	3.66042	43.7984
0.984	3.66792	43.9795
0.986	3.67542	44.1606
0.988	3.68292	44.342
0.99	3.69042	44.5247
0.992	3.69792	44.7092
0.994	3.70521	44.8953
0.996	3.71271	45.0821
0.998	3.72021	45.2698
1	3.72771	45.4584
1.002	3.73521	45.6472
1.004	3.7425	45.8352
1.006	3.75	46.0219
1.008	3.75729	46.2074
1.01	3.76479	46.3922
1.012	3.77208	46.5768
1.014	3.77937	46.7625
1.016	3.78667	46.95
1.018	3.79396	47.1393
1.02	3.80104	47.3295
1.022	3.80833	47.5206
1.024	3.81562	47.7133
1.026	3.82312	47.9081
1.028	3.83042	48.1048
1.03	3.83792	48.3028
1.032	3.84521	48.5021
1.034	3.85271	48.702
1.036	3.86021	48.9019
1.038	3.86771	49.1014
1.04	3.87521	49.2998
1.042	3.88271	49.4963
1.044	3.89021	49.6913
1.046	3.89771	49.8855
1.048	3.90521	50.0803
1.05	3.91271	50.277
1.052	3.92	50.4754
1.054	3.92729	50.6744
1.056	3.93458	50.8738
1.058	3.94187	51.0742
1.06	3.94937	51.2755
1.062	3.95667	51.4772
1.064	3.96396	51.6791
1.066	3.97125	51.8816
1.068	3.97854	52.0843
1.07	3.98583	52.2877
1.072	3.99333	52.4926
1.074	4.00062	52.6988
1.076	4.00792	52.9051
1.078	4.015	53.1113
1.08	4.02229	53.3183
1.082	4.02979	53.5272
1.084	4.03708	53.7378
1.086	4.04437	53.9496
1.088	4.05187	54.1626
1.09	4.05937	54.3771
1.092	4.06667	54.5919
1.094	4.07417	54.8057
1.096	4.08167	55.0184
1.098	4.08917	55.2299
1.1	4.09667	55.4404
1.102	4.10417	55.6496
1.104	4.11146	55.8578
1.106	4.11896	56.066
1.108	4.12646	56.2744
1.11	4.13396	56.4828
1.112	4.14146	56.6916
1.114	4.14875	56.9015
1.116	4.15625	57.112
1.118	4.16354	57.3218
1.12	4.17083	57.5309
1.122	4.17812	57.7405
1.124	4.18562	57.9515
1.126	4.19292	58.1632
1.128	4.20021	58.3744
1.13	4.2075	58.5854
1.132	4.21479	58.7961
1.134	4.22208	59.0064
1.136	4.22937	59.2167
1.138	4.23687	59.4278
1.14	4.24417	59.6398
1.142	4.25167	59.8524
1.144	4.25917	60.065
1.146	4.26667	60.2784
1.148	4.27417	60.4935
1.15	4.28187	60.7099
1.152	4.28937	60.9264
1.154	4.29687	61.1421
1.156	4.30437	61.3575
1.158	4.31187	61.5727
1.16	4.31958	61.7871
1.162	4.32687	62.0009
1.164	4.33437	62.2151
1.166	4.34187	62.43
1.168	4.34917	62.6448
1.17	4.35667	62.8591
1.172	4.36396	63.0732
1.174	4.37146	63.2874
1.176	4.37875	63.5012
1.178	4.38625	63.7148
1.18	4.39354	63.9293
1.182	4.40083	64.1452
1.184	4.40812	64.3617
1.186	4.41542	64.5777
1.188	4.42271	64.7931
1.19	4.43	65.008
1.192	4.43729	65.2219
1.194	4.44458	65.4346
1.196	4.45208	65.6466
1.198	4.45937	65.8582
1.2	4.46687	66.0696
1.202	4.47437	66.281
1.204	4.48167	66.4934
1.206	4.48917	66.707
1.208	4.49667	66.9212
1.21	4.50417	67.135
1.212	4.51167	67.3492
1.214	4.51917	67.5649
1.216	4.52667	67.7822
1.218	4.53417	68.0002
1.22	4.54146	68.2182
1.222	4.54875	68.4361
1.224	4.55625	68.654
1.226	4.56354	68.8716
1.228	4.57104	69.0888
1.23	4.57833	69.3058
1.232	4.58562	69.5227
1.234	4.59292	69.7392
1.236	4.60042	69.9554
1.238	4.60771	70.1723
1.24	4.615	70.3904
1.242	4.62229	70.6093
1.244	4.62958	70.8285
1.246	4.63687	71.048
1.248	4.64417	71.2685
1.25	4.65146	71.4904
1.252	4.65875	71.7134
1.254	4.66604	71.9367
1.256	4.67354	72.1601
1.258	4.68104	72.3837
1.26	4.68833	72.6075
1.262	4.69583	72.8313
1.264	4.70333	73.0555
1.266	4.71083	73.2798
1.268	4.71833	73.5029
1.27	4.72583	73.724
1.272	4.73333	73.9441
1.274	4.74062	74.1644
1.276	4.74812	74.3846
1.278	4.75562	74.6045
1.28	4.76292	74.825
1.282	4.77042	75.0467
1.284	4.77771	75.2698
1.286	4.78521	75.4937
1.288	4.7925	75.7179
1.29	4.8	75.9425
1.292	4.80729	76.1676
1.294	4.81479	76.3931
1.296	4.82208	76.6195
1.298	4.82937	76.8473
1.3	4.83646	77.0757
1.302	4.84375	77.3035
1.304	4.85104	77.5303
1.306	4.85812	77.7567
1.308	4.86542	77.9831
1.31	4.87292	78.2093
1.312	4.88021	78.4355
1.314	4.88771	78.6625
1.316	4.89521	78.8909
1.318	4.90271	79.1201
1.32	4.91021	79.3498
1.322	4.91792	79.5799
1.324	4.92542	79.8103
1.326	4.93271	80.0407
1.328	4.94021	80.2713
1.33	4.9475	80.5026
1.332	4.955	80.7344
1.334	4.96229	80.9654
1.336	4.96958	81.195
1.338	4.97708	81.4241
1.34	4.98437	81.6529
1.342	4.99187	81.881
1.344	4.99917	82.1078
1.346	5.00667	82.3333
1.348	5.01396	82.5583
1.35	5.02146	82.784
1.352	5.02875	83.0111
1.354	5.03604	83.2397
1.356	5.04333	83.4691
1.358	5.05062	83.6997
1.36	5.05792	83.9313
1.362	5.06521	84.1636
1.364	5.0725	84.3961
1.366	5.08	84.6282
1.368	5.08729	84.859
1.37	5.09479	85.0883
1.372	5.10229	85.3167
1.374	5.10979	85.5441
1.376	5.11729	85.7701
1.378	5.12479	85.9947
1.38	5.13229	86.2186
1.382	5.13979	86.4427
1.384	5.1475	86.6677
1.386	5.155	86.8942
1.388	5.1625	87.1232
1.39	5.17	87.3547
1.392	5.1775	87.5877
1.394	5.18479	87.8211
1.396	5.19229	88.0541
1.398	5.19958	88.2861
1.4	5.20708	88.5161
1.402	5.21458	88.7437
1.404	5.22187	88.9696
1.406	5.22937	89.1951
1.408	5.23667	89.4208
1.41	5.24417	89.6468
1.412	5.25146	89.8736
1.414	5.25875	90.1018
1.416	5.26604	90.3315
1.418	5.27333	90.5627
1.42	5.28083	90.7951
1.422	5.28812	91.0289
1.424	5.29542	91.2637
1.426	5.30292	91.4994
1.428	5.31042	91.7355
1.43	5.31792	91.9717
1.432	5.32542	92.2077
1.434	5.33271	92.443
1.436	5.34021	92.6773
1.438	5.34771	92.9107
1.44	5.35521	93.1441
1.442	5.36271	93.3775
1.444	5.37021	93.6109
1.446	5.37771	93.8447
1.448	5.38521	94.0795
1.45	5.3925	94.3146
1.452	5.4	94.5493
1.454	5.40729	94.7838
1.456	5.41479	95.019
1.458	5.42208	95.2548
1.46	5.42937	95.4905
1.462	5.43667	95.7264
1.464	5.44396	95.9635
1.466	5.45146	96.2019
1.468	5.45875	96.4406
1.47	5.46604	96.6789
1.472	5.47333	96.9169
1.474	5.48042	97.1548
1.476	5.48771	97.3922
1.478	5.49521	97.6289
1.48	5.5025	97.8651
1.482	5.50979	98.1013
1.484	5.51729	98.3374
1.486	5.52479	98.5736
1.488	5.53229	98.8101
1.49	5.53979	99.0474
1.492	5.54729	99.2846
1.494	5.55479	99.5208
1.496	5.56208	99.7558
1.498	5.56958	99.9909
1.5	5.57708	100.226
1.502	5.58437	100.461
1.504	5.59187	100.696
1.506	5.59937	100.93
1.508	5.60667	101.165
1.51	5.61417	101.401
1.512	5.62146	101.636
1.514	5.62875	101.873
1.516	5.63604	102.108
1.518	5.64333	102.343
1.52	5.65062	102.578
1.522	5.65792	102.812
1.524	5.66521	103.045
1.526	5.6725	103.28
1.528	5.67979	103.514
1.53	5.68729	103.749
1.532	5.69458	103.985
1.534	5.70187	104.221
1.536	5.70917	104.459
1.538	5.71667	104.697
1.54	5.72396	104.936
1.542	5.73146	105.175
1.544	5.73896	105.415
1.546	5.74646	105.655
1.548	5.75396	105.895
1.55	5.76146	106.133
1.552	5.76875	106.369
1.554	5.77625	106.604
1.556	5.78375	106.838
1.558	5.79104	107.071
1.56	5.79854	107.303
1.562	5.80583	107.533
1.564	5.81333	107.764
1.566	5.82083	107.996
1.568	5.82812	108.23
1.57	5.83562	108.465
1.572	5.84292	108.702
1.574	5.85042	108.942
1.576	5.85771	109.183
1.578	5.865	109.427
1.58	5.8725	109.673
1.582	5.87979	109.919
1.584	5.88708	110.165
1.586	5.89437	110.408
1.588	5.90167	110.649
1.59	5.90896	110.886
1.592	5.91646	111.118
1.594	5.92396	111.347
1.596	5.93146	111.575
1.598	5.93896	111.803
1.6	5.94646	112.032
1.602	5.95396	112.263
1.604	5.96146	112.495
1.606	5.96875	112.728
1.608	5.97625	112.964
1.61	5.98375	113.202
1.612	5.99125	113.441
1.614	5.99875	113.679
1.616	6.00625	113.919
1.618	6.01375	114.158
1.62	6.02125	114.398
1.622	6.02875	114.639
1.624	6.03604	114.879
1.626	6.04354	115.119
1.628	6.05083	115.357
1.63	6.05833	115.596
1.632	6.06562	115.835
1.634	6.07292	116.075
1.636	6.08021	116.315
1.638	6.0875	116.556
1.64	6.09479	116.797
1.642	6.10229	117.04
1.644	6.10958	117.284
1.646	6.11708	117.527
1.648	6.12437	117.772
1.65	6.13187	118.015
1.652	6.13937	118.258
1.654	6.14687	118.5
1.656	6.15437	118.741
1.658	6.16187	118.981
1.66	6.16937	119.22
1.662	6.17687	119.459
1.664	6.18437	119.696
1.666	6.19167	119.933
1.668	6.19917	120.169
1.67	6.20646	120.405
1.672	6.21396	120.641
1.674	6.22146	120.88
1.676	6.22896	121.12
1.678	6.23625	121.36
1.68	6.24375	121.602
1.682	6.25104	121.843
1.684	6.25854	122.083
1.686	6.26583	122.321
1.688	6.27312	122.558
1.69	6.28042	122.794
1.692	6.28771	123.03
1.694	6.295	123.265
1.696	6.3025	123.501
1.698	6.30979	123.737
1.7	6.31708	123.972
1.702	6.32437	124.208
1.704	6.33167	124.445
1.706	6.33896	124.683
1.708	6.34646	124.92
1.71	6.35396	125.158
1.712	6.36146	125.396
1.714	6.36896	125.635
1.716	6.37646	125.874
1.718	6.38375	126.114
1.72	6.39125	126.352
1.722	6.39875	126.589
1.724	6.40625	126.826
1.726	6.41375	127.065
1.728	6.42104	127.302
1.73	6.42854	127.539
1.732	6.43604	127.775
1.734	6.44333	128.011
1.736	6.45062	128.246
1.738	6.45812	128.482
1.74	6.46542	128.717
1.742	6.47271	128.951
1.744	6.48	129.183
1.746	6.48729	129.416
1.748	6.49458	129.65
1.75	6.50187	129.883
1.752	6.50917	130.116
1.754	6.51646	130.347
1.756	6.52375	130.578
1.758	6.53104	130.81
1.76	6.53833	131.042
1.762	6.54583	131.274
1.764	6.55312	131.506
1.766	6.56062	131.739
1.768	6.56792	131.972
1.77	6.57542	132.205
1.772	6.58292	132.438
1.774	6.59042	132.673
1.776	6.59771	132.908
1.778	6.60521	133.146
1.78	6.61271	133.385
1.782	6.62021	133.626
1.784	6.62771	133.868
1.786	6.63521	134.109
1.788	6.6425	134.35
1.79	6.65	134.59
1.792	6.65729	134.829
1.794	6.66458	135.064
1.796	6.67208	135.297
1.798	6.67937	135.527
1.8	6.68667	135.756
1.802	6.69396	135.984
1.804	6.70125	136.212
1.806	6.70854	136.441
1.808	6.71583	136.671
1.81	6.72312	136.903
1.812	6.73042	137.136
1.814	6.73771	137.371
1.816	6.74521	137.609
1.818	6.7525	137.847
1.82	6.76	138.084
1.822	6.7675	138.32
1.824	6.775	138.556
1.826	6.7825	138.793
1.828	6.79	139.029
1.83	6.79729	139.264
1.832	6.80479	139.499
1.834	6.81229	139.732
1.836	6.81979	139.965
1.838	6.82729	140.198
1.84	6.83479	140.431
1.842	6.84229	140.665
1.844	6.84979	140.899
1.846	6.85729	141.134
1.848	6.86458	141.37
1.85	6.87208	141.606
1.852	6.87958	141.842
1.854	6.88687	142.076
1.856	6.89437	142.31
1.858	6.90167	142.544
1.86	6.90896	142.778
1.862	6.91625	143.011
1.864	6.92354	143.244
1.866	6.93083	143.477
1.868	6.93812	143.709
1.87	6.94542	143.94
1.872	6.95271	144.171
1.874	6.96021	144.403
1.876	6.96771	144.634
1.878	6.97521	144.865
1.88	6.98271	145.098
1.882	6.99021	145.333
1.884	6.99771	145.567
1.886	7.00521	145.801
1.888	7.01271	146.034
1.89	7.02021	146.266
1.892	7.02771	146.496
1.894	7.03521	146.724
1.896	7.04271	146.952
1.898	7.05	147.179
1.9	7.0575	147.406
1.902	7.06479	147.631
1.904	7.07229	147.856
1.906	7.07958	148.082
1.908	7.08708	148.31
1.91	7.09437	148.538
1.912	7.10187	148.765
1.914	7.10917	148.994
1.916	7.11667	149.223
1.918	7.12396	149.451
1.92	7.13146	149.679
1.922	7.13875	149.907
1.924	7.14604	150.135
1.926	7.15354	150.363
1.928	7.16083	150.592
1.93	7.16812	150.821
1.932	7.17562	151.049
1.934	7.18292	151.276
1.936	7.19042	151.502
1.938	7.19792	151.727
1.94	7.20521	151.952
1.942	7.21271	152.176
1.944	7.22021	152.4
1.946	7.22771	152.622
1.948	7.23521	152.846
1.95	7.24271	153.07
1.952	7.25021	153.294
1.954	7.2575	153.519
1.956	7.265	153.744
1.958	7.2725	153.969
1.96	7.27979	154.196
1.962	7.28729	154.422
1.964	7.29458	154.649
1.966	7.30187	154.875
1.968	7.30917	155.098
1.97	7.31646	155.319
1.972	7.32375	155.539
1.974	7.33104	155.758
1.976	7.33833	155.975
1.978	7.34583	156.192
1.98	7.35312	156.41
1.982	7.36042	156.63
1.984	7.36771	156.85
1.986	7.375	157.071
1.988	7.38229	157.292
1.99	7.38958	157.514
1.992	7.39708	157.737
1.994	7.40437	157.96
1.996	7.41187	158.183
1.998	7.41917	158.406
2	7.42667	158.63
2.002	7.43396	158.852
2.004	7.44146	159.074
2.006	7.44875	159.296
2.008	7.45625	159.516
2.01	7.46354	159.735
2.012	7.47104	159.953
2.014	7.47854	160.171
2.016	7.48583	160.389
2.018	7.49333	160.606
2.02	7.50062	160.824
2.022	7.50812	161.041
2.024	7.51542	161.258
2.026	7.52271	161.475
2.028	7.53	161.691
2.03	7.53708	161.908
2.032	7.54437	162.125
2.034	7.55167	162.342
2.036	7.55896	162.558
2.038	7.56625	162.775
2.04	7.57354	162.992
2.042	7.58104	163.21
2.044	7.58854	163.428
2.046	7.59604	163.645
2.048	7.60354	163.863
2.05	7.61104	164.082
2.052	7.61854	164.301
2.054	7.62604	164.52
2.056	7.63354	164.74
2.058	7.64104	164.959
2.06	7.64854	165.177
2.062	7.65604	165.395
2.064	7.66333	165.613
2.066	7.67083	165.83
2.068	7.67833	166.045
2.07	7.68583	166.26
2.072	7.69312	166.474
2.074	7.70062	166.689
2.076	7.70812	166.905
2.078	7.71562	167.119
2.08	7.72312	167.333
2.082	7.73042	167.547
2.084	7.73792	167.76
2.086	7.74521	167.973
2.088	7.75271	168.184
2.09	7.76	168.394
2.092	7.76729	168.605
2.094	7.77458	168.815
2.096	7.78187	169.024
2.098	7.78937	169.234
2.1	7.79667	169.443
2.102	7.80417	169.651
2.104	7.81167	169.86
2.106	7.81917	170.07
2.108	7.82667	170.282
2.11	7.83417	170.494
2.112	7.84187	170.706
2.114	7.84937	170.917
2.116	7.85687	171.128
2.118	7.86417	171.339
2.12	7.87167	171.548
2.122	7.87896	171.757
2.124	7.88646	171.965
2.126	7.89375	172.171
2.128	7.90125	172.377
2.13	7.90854	172.584
2.132	7.91604	172.792
2.134	7.92333	172.999
2.136	7.93062	173.205
2.138	7.93812	173.409
2.14	7.94542	173.612
2.142	7.95271	173.813
2.144	7.96	174.012
2.146	7.96729	174.21
2.148	7.97437	174.407
2.15	7.98167	174.604
2.152	7.98917	174.801
2.154	7.99646	174.999
2.156	8.00396	175.199
2.158	8.01125	175.401
2.16	8.01875	175.603
2.162	8.02625	175.805
2.164	8.03375	176.008
2.166	8.04125	176.211
2.168	8.04875	176.414
2.17	8.05625	176.616
2.172	8.06354	176.816
2.174	8.07104	177.016
2.176	8.07854	177.217
2.178	8.08583	177.417
2.18	8.09333	177.617
2.182	8.10083	177.817
2.184	8.10812	178.015
2.186	8.11562	178.213
2.188	8.12292	178.409
2.19	8.13021	178.605
2.192	8.13771	178.799
2.194	8.145	178.992
2.196	8.15229	179.184
2.198	8.15958	179.378
2.2	8.16687	179.571
2.202	8.17416	179.764
2.204	8.18125	179.956
2.206	8.18854	180.15
2.208	8.19583	180.345
2.21	8.20312	180.54
2.212	8.21041	180.736
2.214	8.21791	180.933
2.216	8.22542	181.129
2.218	8.23291	181.323
2.22	8.24021	181.517
2.222	8.24771	181.711
2.224	8.25521	181.903
2.226	8.26271	182.093
2.228	8.27021	182.282
2.23	8.27771	182.471
2.232	8.285	182.66
2.234	8.2925	182.849
2.236	8.29979	183.038
2.238	8.30729	183.227
2.24	8.31479	183.417
2.242	8.32208	183.609
2.244	8.32958	183.802
2.246	8.33687	183.995
2.248	8.34437	184.187
2.25	8.35166	184.378
2.252	8.35896	184.567
2.254	8.36625	184.753
2.256	8.37354	184.939
2.258	8.38083	185.123
2.26	8.38812	185.306
2.262	8.39541	185.49
2.264	8.40271	185.675
2.266	8.41	185.86
2.268	8.4175	186.046
2.27	8.42479	186.232
2.272	8.43208	186.418
2.274	8.43958	186.605
2.276	8.44687	186.793
2.278	8.45437	186.982
2.28	8.46187	187.171
2.282	8.46937	187.36
2.284	8.47687	187.548
2.286	8.48417	187.735
2.288	8.49166	187.919
2.29	8.49917	188.102
2.292	8.50667	188.282
2.294	8.51396	188.461
2.296	8.52146	188.639
2.298	8.52896	188.817
2.3	8.53646	188.995
2.302	8.54396	189.174
2.304	8.55146	189.353
2.306	8.55896	189.533
2.308	8.56646	189.715
2.31	8.57396	189.896
2.312	8.58125	190.077
2.314	8.58875	190.257
2.316	8.59625	190.437
2.318	8.60375	190.615
2.32	8.61104	190.793
2.322	8.61854	190.971
2.324	8.62583	191.147
2.326	8.63333	191.321
2.328	8.64062	191.493
2.33	8.64812	191.664
2.332	8.65541	191.832
2.334	8.66292	191.998
2.336	8.67041	192.164
2.338	8.67792	192.331
2.34	8.68542	192.5
2.342	8.69292	192.671
2.344	8.70062	192.843
2.346	8.70812	193.018
2.348	8.71562	193.193
2.35	8.72312	193.369
2.352	8.73042	193.545
2.354	8.73792	193.721
2.356	8.74521	193.896
2.358	8.75271	194.07
2.36	8.76	194.243
2.362	8.76729	194.414
2.364	8.77437	194.585
2.366	8.78166	194.755
2.368	8.78896	194.925
2.37	8.79625	195.095
2.372	8.80354	195.264
2.374	8.81083	195.434
2.376	8.81833	195.604
2.378	8.82562	195.773
2.38	8.83292	195.942
2.382	8.84042	196.11
2.384	8.84792	196.276
2.386	8.85542	196.441
2.388	8.86292	196.606
2.39	8.87042	196.77
2.392	8.87792	196.933
2.394	8.88542	197.095
2.396	8.89271	197.256
2.398	8.90021	197.417
2.4	8.9075	197.578
2.402	8.915	197.738
2.404	8.92229	197.897
2.406	8.92979	198.056
2.408	8.93708	198.214
2.41	8.94458	198.372
2.412	8.95187	198.531
2.414	8.95937	198.69
2.416	8.96666	198.849
2.418	8.97396	199.007
2.42	8.98125	199.165
2.422	8.98875	199.323
2.424	8.99604	199.482
2.426	9.00312	199.639
2.428	9.01042	199.797
2.43	9.01771	199.954
2.432	9.025	200.112
2.434	9.03229	200.269
2.436	9.03958	200.428
2.438	9.04708	200.586
2.44	9.05437	200.744
2.442	9.06187	200.901
2.444	9.06937	201.058
2.446	9.07687	201.214
2.448	9.08437	201.369
2.45	9.09187	201.523
2.452	9.09937	201.676
2.454	9.10666	201.829
2.456	9.11417	201.981
2.458	9.12167	202.131
2.46	9.12896	202.279
2.462	9.13625	202.425
2.464	9.14375	202.57
2.466	9.15104	202.715
2.468	9.15833	202.859
2.47	9.16583	203.002
2.472	9.17312	203.146
2.474	9.18042	203.29
2.476	9.18792	203.434
2.478	9.19521	203.579
2.48	9.2025	203.725
2.482	9.20979	203.87
2.484	9.21708	204.014
2.486	9.22437	204.158
2.488	9.23187	204.302
2.49	9.23917	204.447
2.492	9.24667	204.591
2.494	9.25416	204.735
2.496	9.26146	204.879
2.498	9.26896	205.024
2.5	9.27666	205.169
2.502	9.28417	205.314
2.504	9.29167	205.46
2.506	9.29917	205.606
2.508	9.30667	205.754
2.51	9.31437	205.901
2.512	9.32187	206.048
2.514	9.32937	206.194
2.516	9.33687	206.339
2.518	9.34416	206.481
2.52	9.35167	206.622
2.522	9.35917	206.761
2.524	9.36646	206.9
2.526	9.37396	207.038
2.528	9.38125	207.174
2.53	9.38875	207.309
2.532	9.39604	207.442
2.534	9.40354	207.574
2.536	9.41083	207.704
2.538	9.41812	207.834
2.54	9.42562	207.964
2.542	9.43292	208.093
2.544	9.44021	208.223
2.546	9.44771	208.355
2.548	9.455	208.488
2.55	9.46229	208.621
2.552	9.46979	208.754
2.554	9.47729	208.888
2.556	9.48458	209.02
2.558	9.49208	209.153
2.56	9.49958	209.284
2.562	9.50708	209.415
2.564	9.51458	209.544
2.566	9.52208	209.674
2.568	9.52958	209.803
2.57	9.53687	209.931
2.572	9.54437	210.06
2.574	9.55187	210.188
2.576	9.55917	210.317
2.578	9.56667	210.445
2.58	9.57396	210.574
2.582	9.58146	210.703
2.584	9.58875	210.832
2.586	9.59604	210.959
2.588	9.60333	211.085
2.59	9.61083	211.211
2.592	9.61812	211.336
2.594	9.62541	211.46
2.596	9.63271	211.583
2.598	9.63979	211.705
2.6	9.64708	211.828
2.602	9.65437	211.95
2.604	9.66166	212.073
2.606	9.66916	212.196
2.608	9.67646	212.32
2.61	9.68396	212.444
2.612	9.69146	212.568
2.614	9.69896	212.692
2.616	9.70646	212.816
2.618	9.71396	212.939
2.62	9.72146	213.06
2.622	9.72875	213.181
2.624	9.73625	213.302
2.626	9.74375	213.421
2.628	9.75104	213.538
2.63	9.75854	213.655
2.632	9.76583	213.771
2.634	9.77333	213.886
2.636	9.78062	214.001
2.638	9.78792	214.116
2.64	9.79541	214.231
2.642	9.80271	214.346
2.644	9.81	214.459
2.646	9.81708	214.571
2.648	9.82437	214.682
2.65	9.83167	214.791
2.652	9.83896	214.898
2.654	9.84625	215.003
2.656	9.85354	215.108
2.658	9.86083	215.212
2.66	9.86833	215.317
2.662	9.87562	215.422
2.664	9.88291	215.528
2.666	9.89042	215.635
2.668	9.89792	215.742
2.67	9.90542	215.851
2.672	9.91292	215.96
2.674	9.92042	216.071
2.676	9.92792	216.18
2.678	9.93542	216.289
2.68	9.94271	216.398
2.682	9.95021	216.507
2.684	9.95771	216.614
2.686	9.965	216.719
2.688	9.9725	216.823
2.69	9.97979	216.928
2.692	9.98729	217.031
2.694	9.99458	217.133
2.696	10.0019	217.235
2.698	10.0094	217.338
2.7	10.0167	217.442
2.702	10.024	217.546
2.704	10.0315	217.651
2.706	10.0388	217.756
2.708	10.046	217.859
2.71	10.0533	217.961
2.712	10.0606	218.063
2.714	10.0681	218.165
2.716	10.0754	218.266
2.718	10.0829	218.365
2.72	10.0902	218.465
2.722	10.0977	218.565
2.724	10.1052	218.665
2.726	10.1127	218.766
2.728	10.12	218.865
2.73	10.1275	218.964
2.732	10.135	219.063
2.734	10.1425	219.161
2.736	10.1502	219.259
2.738	10.1577	219.359
2.74	10.1652	219.458
2.742	10.1727	219.556
2.744	10.1802	219.654
2.746	10.1875	219.751
2.748	10.195	219.848
2.75	10.2025	219.944
2.752	10.2098	220.04
2.754	10.2173	220.134
2.756	10.2246	220.229
2.758	10.2319	220.324
2.76	10.2394	220.419
2.762	10.2467	220.512
2.764	10.254	220.606
2.766	10.2615	220.699
2.768	10.2688	220.791
2.77	10.276	220.882
2.772	10.2833	220.972
2.774	10.2908	221.062
2.776	10.2983	221.151
2.778	10.3056	221.24
2.78	10.3131	221.33
2.782	10.3206	221.419
2.784	10.3281	221.509
2.786	10.3356	221.599
2.788	10.3433	221.689
2.79	10.3508	221.78
2.792	10.3581	221.87
2.794	10.3656	221.96
2.796	10.3731	222.05
2.798	10.3804	222.139
2.8	10.3879	222.226
2.802	10.3952	222.311
2.804	10.4027	222.395
2.806	10.41	222.478
2.808	10.4173	222.559
2.81	10.4248	222.64
2.812	10.4321	222.72
2.814	10.4394	222.801
2.816	10.4467	222.881
2.818	10.4542	222.961
2.82	10.4615	223.041
2.822	10.4688	223.12
2.824	10.476	223.2
2.826	10.4833	223.279
2.828	10.4906	223.358
2.83	10.4979	223.436
2.832	10.5052	223.514
2.834	10.5127	223.591
2.836	10.5202	223.668
2.838	10.5275	223.747
2.84	10.535	223.826
2.842	10.5425	223.904
2.844	10.55	223.982
2.846	10.5575	224.061
2.848	10.565	224.139
2.85	10.5723	224.219
2.852	10.5798	224.297
2.854	10.5871	224.375
2.856	10.5946	224.452
2.858	10.6019	224.528
2.86	10.6094	224.602
2.862	10.6167	224.675
2.864	10.6242	224.748
2.866	10.6315	224.82
2.868	10.6387	224.891
2.87	10.6463	224.962
2.872	10.6535	225.033
2.874	10.6608	225.104
2.876	10.6681	225.175
2.878	10.6754	225.246
2.88	10.6827	225.317
2.882	10.69	225.39
2.884	10.6973	225.464
2.886	10.7046	225.538
2.888	10.7119	225.614
2.89	10.7194	225.688
2.892	10.7269	225.761
2.894	10.7344	225.833
2.896	10.7417	225.904
2.898	10.7492	225.973
2.9	10.7567	226.039
2.902	10.7642	226.103
2.904	10.7717	226.166
2.906	10.7792	226.23
2.908	10.7867	226.295
2.91	10.794	226.361
2.912	10.8015	226.428
2.914	10.809	226.496
2.916	10.8163	226.564
2.918	10.8238	226.632
2.92	10.831	226.698
2.922	10.8383	226.764
2.924	10.8456	226.828
2.926	10.8529	226.891
2.928	10.8604	226.952
2.93	10.8677	227.014
2.932	10.875	227.075
2.934	10.8823	227.136
2.936	10.8896	227.197
2.938	10.8971	227.258
2.94	10.9044	227.32
2.942	10.9119	227.384
2.944	10.9192	227.447
2.946	10.9267	227.511
2.948	10.9342	227.574
2.95	10.9417	227.638
2.952	10.9492	227.7
2.954	10.9567	227.762
2.956	10.964	227.823
2.958	10.9715	227.883
2.96	10.979	227.942
2.962	10.9865	228
2.964	10.9942	228.058
2.966	11.0017	228.116
2.968	11.0092	228.175
2.97	11.0167	228.233
2.972	11.0242	228.292
2.974	11.0315	228.35
2.976	11.039	228.409
2.978	11.0463	228.467
2.98	11.0538	228.525
2.982	11.061	228.583
2.984	11.0683	228.64
2.986	11.0756	228.697
2.988	11.0831	228.753
2.99	11.0904	228.809
2.992	11.0977	228.863
2.994	11.105	228.917
2.996	11.1125	228.972
2.998	11.1198	229.027
3	11.1273	229.083
3.002	11.1348	229.139
3.004	11.1423	229.196
3.006	11.1496	229.254
3.008	11.1571	229.312
3.01	11.1646	229.369
3.012	11.1721	229.425
3.014	11.1796	229.481
3.016	11.1871	229.535
3.018	11.1946	229.59
3.02	11.2021	229.645
3.022	11.2094	229.699
3.024	11.2169	229.754
3.026	11.2242	229.808
3.028	11.2317	229.862
3.03	11.239	229.916
3.032	11.2465	229.97
3.034	11.2538	230.023
3.036	11.2613	230.075
3.038	11.2685	230.128
3.04	11.2758	230.18
3.042	11.2831	230.231
3.044	11.2904	230.281
3.046	11.2977	230.331
3.048	11.305	230.379
3.05	11.3125	230.426
3.052	11.3198	230.47
3.054	11.3271	230.513
3.056	11.3344	230.556
3.058	11.3417	230.6
3.06	11.3492	230.644
3.062	11.3567	230.689
3.064	11.3642	230.735
3.066	11.3715	230.783
3.068	11.379	230.831
3.07	11.3865	230.879
3.072	11.394	230.926
3.074	11.4015	230.972
3.076	11.4087	231.016
3.078	11.4162	231.059
3.08	11.4238	231.101
3.082	11.431	231.143
3.084	11.4385	231.186
3.086	11.4458	231.23
3.088	11.4531	231.275
3.09	11.4606	231.32
3.092	11.4679	231.364
3.094	11.4752	231.407
3.096	11.4827	231.451
3.098	11.49	231.495
3.1	11.4973	231.537
3.102	11.5046	231.578
3.104	11.5119	231.617
3.106	11.5192	231.655
3.108	11.5265	231.693
3.11	11.534	231.729
3.112	11.5412	231.764
3.114	11.5485	231.8
3.116	11.556	231.836
3.118	11.5635	231.871
3.12	11.571	231.907
3.122	11.5783	231.944
3.124	11.5858	231.982
3.126	11.5933	232.019
3.128	11.6006	232.055
3.13	11.6081	232.093
3.132	11.6156	232.13
3.134	11.6231	232.169
3.136	11.6304	232.209
3.138	11.6379	232.25
3.14	11.6454	232.292
3.142	11.6529	232.334
3.144	11.6602	232.375
3.146	11.6677	232.416
3.148	11.675	232.456
3.15	11.6825	232.494
3.152	11.6898	232.532
3.154	11.6971	232.57
3.156	11.7044	232.608
3.158	11.7117	232.647
3.16	11.719	232.684
3.162	11.7263	232.722
3.164	11.7335	232.759
3.166	11.7408	232.797
3.168	11.7483	232.834
3.17	11.7556	232.871
3.172	11.7631	232.909
3.174	11.7706	232.946
3.176	11.7781	232.983
3.178	11.7854	233.02
3.18	11.7929	233.058
3.182	11.8004	233.095
3.184	11.8079	233.131
3.186	11.8152	233.166
3.188	11.8227	233.201
3.19	11.8302	233.237
3.192	11.8377	233.272
3.194	11.8452	233.307
3.196	11.8527	233.342
3.198	11.86	233.379
3.2	11.8675	233.416
3.202	11.8748	233.452
3.204	11.8823	233.488
3.206	11.8896	233.524
3.208	11.8971	233.56
3.21	11.9044	233.596
3.212	11.9117	233.632
3.214	11.919	233.669
3.216	11.9265	233.705
3.218	11.9337	233.741
3.22	11.941	233.777
3.222	11.9483	233.813
3.224	11.9558	233.849
3.226	11.9631	233.883
3.228	11.9706	233.918
3.23	11.9781	233.952
3.232	11.9854	233.987
3.234	11.9929	234.021
3.236	12.0006	234.056
3.238	12.0081	234.091
3.24	12.0156	234.125
3.242	12.0231	234.158
3.244	12.0306	234.191
3.246	12.0379	234.224
3.248	12.0454	234.257
3.25	12.0527	234.289
3.252	12.0602	234.32
3.254	12.0675	234.349
3.256	12.0748	234.378
3.258	12.0821	234.405
3.26	12.0896	234.43
3.262	12.0969	234.454
3.264	12.1044	234.478
3.266	12.1119	234.503
3.268	12.1192	234.53
3.27	12.1267	234.557
3.272	12.134	234.585
3.274	12.1412	234.613
3.276	12.1485	234.641
3.278	12.156	234.668
3.28	12.1633	234.698
3.282	12.1706	234.728
3.284	12.1779	234.759
3.286	12.1854	234.792
3.288	12.1927	234.825
3.29	12.2002	234.86
3.292	12.2077	234.895
3.294	12.215	234.93
3.296	12.2225	234.963
3.298	12.23	234.996
3.3	12.2375	235.027
3.302	12.245	235.057
3.304	12.2523	235.087
3.306	12.2598	235.118
3.308	12.2673	235.148
3.31	12.2748	235.177
3.312	12.2821	235.208
3.314	12.2896	235.238
3.316	12.2969	235.268
3.318	12.3042	235.295
3.32	12.3115	235.321
3.322	12.3187	235.345
3.324	12.326	235.368
3.326	12.3331	235.39
3.328	12.3404	235.412
3.33	12.3477	235.434
3.332	12.355	235.456
3.334	12.3625	235.479
3.336	12.3698	235.502
3.338	12.3773	235.527
3.34	12.3846	235.553
3.342	12.3921	235.579
3.344	12.3996	235.607
3.346	12.4069	235.637
3.348	12.4144	235.667
3.35	12.4219	235.698
3.352	12.4292	235.727
3.354	12.4367	235.755
3.356	12.4442	235.782
3.358	12.4515	235.81
3.36	12.459	235.837
3.362	12.4665	235.863
3.364	12.4738	235.89
3.366	12.4812	235.918
3.368	12.4887	235.946
3.37	12.496	235.974
3.372	12.5035	236.001
3.374	12.5108	236.027
3.376	12.5181	236.053
3.378	12.5254	236.078
3.38	12.5327	236.104
3.382	12.54	236.13
3.384	12.5473	236.154
3.386	12.5548	236.178
3.388	12.5621	236.202
3.39	12.5694	236.227
3.392	12.5769	236.251
3.394	12.5842	236.274
3.396	12.5917	236.297
3.398	12.5992	236.32
3.4	12.6065	236.344
3.402	12.614	236.368
3.404	12.6215	236.394
3.406	12.629	236.42
3.408	12.6365	236.446
3.41	12.644	236.473
3.412	12.6515	236.501
3.414	12.659	236.53
3.416	12.6665	236.558
3.418	12.6738	236.585
3.42	12.6813	236.612
3.422	12.6888	236.64
3.424	12.696	236.667
3.426	12.7035	236.695
3.428	12.711	236.723
3.43	12.7183	236.751
3.432	12.7258	236.779
3.434	12.7331	236.807
3.436	12.7404	236.834
3.438	12.7477	236.862
3.44	12.755	236.889
3.442	12.7625	236.915
3.444	12.7698	236.942
3.446	12.7771	236.97
3.448	12.7844	236.999
3.45	12.7919	237.026
3.452	12.7994	237.053
3.454	12.8067	237.08
3.456	12.8142	237.108
3.458	12.8217	237.136
3.46	12.8294	237.164
3.462	12.8369	237.192
3.464	12.8444	237.221
3.466	12.8519	237.25
3.468	12.8594	237.279
3.47	12.8669	237.307
3.472	12.8742	237.334
3.474	12.8817	237.361
3.476	12.8892	237.387
3.478	12.8965	237.413
3.48	12.904	237.44
3.482	12.9113	237.467
3.484	12.9185	237.494
3.486	12.9258	237.522
3.488	12.9331	237.549
3.49	12.9404	237.576
3.492	12.9477	237.602
3.494	12.955	237.628
3.496	12.9623	237.654
3.498	12.9696	237.68
3.5	12.9769	237.704
3.502	12.9842	237.73
3.504	12.9915	237.755
3.506	12.999	237.781
3.508	13.0062	237.806
3.51	13.0137	237.832
3.512	13.0213	237.86
3.514	13.0288	237.889
3.516	13.0363	237.919
3.518	13.0437	237.95
3.52	13.0512	237.981
3.522	13.0587	238.011
3.524	13.066	238.039
3.526	13.0735	238.065
3.528	13.0808	238.091
3.53	13.0883	238.116
3.532	13.0956	238.141
3.534	13.1031	238.165
3.536	13.1104	238.19
3.538	13.1177	238.216
3.54	13.125	238.242
3.542	13.1325	238.268
3.544	13.1398	238.294
3.546	13.1471	238.32
3.548	13.1544	238.349
3.55	13.1617	238.378
3.552	13.169	238.407
3.554	13.1762	238.436
3.556	13.1835	238.464
3.558	13.1908	238.493
3.56	13.1981	238.521
3.562	13.2054	238.548
3.564	13.2127	238.575
3.566	13.2202	238.601
3.568	13.2277	238.627
3.57	13.2352	238.654
3.572	13.2427	238.682
3.574	13.2502	238.71
3.576	13.2577	238.736
3.578	13.2652	238.762
3.58	13.2727	238.789
3.582	13.2802	238.818
3.584	13.2877	238.846
3.586	13.295	238.875
3.588	13.3025	238.903
3.59	13.3098	238.932
3.592	13.3173	238.96
3.594	13.3248	238.988
3.596	13.3321	239.016
3.598	13.3394	239.044
3.6	13.3469	239.07
3.602	13.3542	239.095
3.604	13.3615	239.122
3.606	13.3688	239.148
3.608	13.376	239.174
3.61	13.3833	239.2
3.612	13.3906	239.226
3.614	13.3979	239.253
3.616	13.4054	239.282
3.618	13.4127	239.311
3.62	13.4202	239.34
3.622	13.4277	239.369
3.624	13.4352	239.399
3.626	13.4427	239.429
3.628	13.4502	239.46
3.63	13.4577	239.492
3.632	13.4652	239.525
3.634	13.4727	239.556
3.636	13.4802	239.587
3.638	13.4875	239.62
3.64	13.495	239.654
3.642	13.5025	239.686
3.644	13.51	239.717
3.646	13.5175	239.749
3.648	13.5248	239.78
3.65	13.5323	239.808
3.652	13.5398	239.836
3.654	13.5473	239.862
3.656	13.5546	239.889
3.658	13.5621	239.915
3.66	13.5694	239.943
3.662	13.5767	239.972
3.664	13.584	240.003
3.666	13.5915	240.033
3.668	13.5988	240.064
3.67	13.606	240.096
3.672	13.6133	240.128
3.674	13.6208	240.159
3.676	13.6281	240.19
3.678	13.6356	240.22
3.68	13.6429	240.251
3.682	13.6504	240.283
3.684	13.6579	240.316
3.686	13.6654	240.348
3.688	13.6729	240.381
3.69	13.6806	240.414
3.692	13.6881	240.447
3.694	13.6954	240.48
3.696	13.7029	240.513
3.698	13.7104	240.546
3.7	13.7179	240.579
3.702	13.7252	240.611
3.704	13.7327	240.643
3.706	13.74	240.676
3.708	13.7475	240.709
3.71	13.7548	240.741
3.712	13.7621	240.773
3.714	13.7696	240.804
3.716	13.7769	240.834
3.718	13.7842	240.862
3.72	13.7917	240.89
3.722	13.799	240.918
3.724	13.8063	240.945
3.726	13.8135	240.971
3.728	13.8208	240.998
3.73	13.8281	241.025
3.732	13.8354	241.053
3.734	13.8429	241.08
3.736	13.8502	241.107
3.738	13.8577	241.136
3.74	13.8652	241.165
3.742	13.8727	241.193
3.744	13.8802	241.222
3.746	13.8875	241.25
3.748	13.895	241.278
3.75	13.9025	241.306
3.752	13.9098	241.333
3.754	13.9173	241.36
3.756	13.9246	241.387
3.758	13.9319	241.415
3.76	13.9394	241.445
3.762	13.9467	241.476
3.764	13.9542	241.508
3.766	13.9615	241.541
3.768	13.9688	241.574
3.77	13.976	241.605
3.772	13.9835	241.636
3.774	13.9908	241.667
3.776	13.9981	241.697
3.778	14.0054	241.726
3.78	14.0127	241.754
3.782	14.02	241.782
3.784	14.0273	241.811
3.786	14.0348	241.84
3.788	14.0421	241.871
3.79	14.0496	241.903
3.792	14.0571	241.934
3.794	14.0644	241.966
3.796	14.0719	241.999
3.798	14.0794	242.032
3.8	14.0869	242.066
3.802	14.0944	242.099
3.804	14.1017	242.133
3.806	14.1092	242.167
3.808	14.1165	242.2
3.81	14.124	242.232
3.812	14.1315	242.264
3.814	14.1387	242.294
3.816	14.1463	242.324
3.818	14.1535	242.355
3.82	14.161	242.387
3.822	14.1683	242.42
3.824	14.1758	242.452
3.826	14.1831	242.483
3.828	14.1906	242.514
3.83	14.1979	242.545
3.832	14.2052	242.576
3.834	14.2125	242.607
3.836	14.2198	242.639
3.838	14.2271	242.674
3.84	14.2346	242.712
3.842	14.2419	242.752
3.844	14.2494	242.794
3.846	14.2567	242.835
3.848	14.2642	242.875
3.85	14.2717	242.913
3.852	14.2792	242.95
3.854	14.2867	242.985
3.856	14.2942	243.019
3.858	14.3017	243.053
3.86	14.3092	243.085
3.862	14.3167	243.117
3.864	14.3242	243.15
3.866	14.3317	243.183
3.868	14.3392	243.216
3.87	14.3467	243.249
3.872	14.3542	243.282
3.874	14.3617	243.317
3.876	14.369	243.353
3.878	14.3765	243.389
3.88	14.3837	243.424
3.882	14.391	243.46
3.884	14.3985	243.496
3.886	14.4058	243.534
3.888	14.4131	243.572
3.89	14.4204	243.611
3.892	14.4279	243.651
3.894	14.4352	243.691
3.896	14.4425	243.733
3.898	14.45	243.776
3.9	14.4573	243.819
3.902	14.4648	243.86
3.904	14.4723	243.902
3.906	14.4798	243.943
3.908	14.4875	243.984
3.91	14.495	244.025
3.912	14.5025	244.066
3.914	14.51	244.107
3.916	14.5175	244.148
3.918	14.5248	244.189
3.92	14.5323	244.228
3.922	14.5396	244.267
3.924	14.5471	244.304
3.926	14.5544	244.34
3.928	14.5619	244.377
3.93	14.5692	244.414
3.932	14.5767	244.452
3.934	14.584	244.489
3.936	14.5915	244.526
3.938	14.5988	244.564
3.94	14.6062	244.6
3.942	14.6135	244.636
3.944	14.6208	244.671
3.946	14.6281	244.705
3.948	14.6352	244.739
3.95	14.6425	244.772
3.952	14.6498	244.804
3.954	14.6571	244.836
3.956	14.6644	244.868
3.958	14.6717	244.901
3.96	14.679	244.934
3.962	14.6865	244.968
3.964	14.6937	245.003
3.966	14.7012	245.04
3.968	14.7088	245.077
3.97	14.7163	245.116
3.972	14.7238	245.156
3.974	14.7312	245.195
3.976	14.739	245.235
3.978	14.7465	245.274
3.98	14.7538	245.313
3.982	14.7613	245.351
3.984	14.7685	245.388
3.986	14.7758	245.425
3.988	14.7831	245.462
3.99	14.7904	245.499
3.992	14.7975	245.535
3.994	14.8048	245.569
3.996	14.8119	245.604
[truncated: 8,012 more rows]

## Sheet: Double Graft 1
Time (s)	Extension (mm)	Load(N)
0	0.10354	0.1857
0.002	0.10354	0.18114
0.004	0.10354	0.17648
0.006	0.10396	0.17222
0.008	0.10437	0.16921
0.012	0.10687	0.17174
0.014	0.10875	0.17957
0.016	0.11125	0.19323
0.018	0.11417	0.2142
0.02	0.11792	0.24372
0.022	0.12208	0.28218
0.024	0.12708	0.32949
0.026	0.1325	0.38571
0.028	0.13812	0.45047
0.03	0.14417	0.52236
0.032	0.15062	0.59917
0.034	0.15687	0.67887
0.036	0.16333	0.76003
0.038	0.17	0.8416
0.04	0.17646	0.92262
0.042	0.18292	1.00229
0.044	0.18937	1.07975
0.046	0.19583	1.15421
0.048	0.2025	1.22587
0.05	0.20917	1.296
0.052	0.21604	1.36593
0.054	0.22312	1.43659
0.056	0.23042	1.50846
0.058	0.23771	1.58177
0.06	0.24521	1.65636
0.062	0.25292	1.73177
0.064	0.26083	1.80748
0.066	0.26875	1.883
0.068	0.27667	1.95752
0.07	0.28437	2.02975
0.072	0.29229	2.09944
0.074	0.3	2.16824
0.076	0.30792	2.23768
0.078	0.31562	2.30735
0.08	0.32333	2.37625
0.082	0.33104	2.44473
0.084	0.33854	2.51364
0.086	0.34646	2.58246
0.088	0.35417	2.64951
0.09	0.36208	2.71374
0.092	0.37021	2.77541
0.094	0.37833	2.83542
0.096	0.38646	2.89413
0.098	0.39479	2.9511
0.1	0.40312	3.00645
0.102	0.41146	3.06164
0.104	0.41979	3.11857
0.106	0.42792	3.17847
0.108	0.43625	3.24137
0.11	0.44437	3.30648
0.112	0.4525	3.3734
0.114	0.46062	3.4423
0.116	0.46875	3.51294
0.118	0.47667	3.58375
0.12	0.48458	3.65258
0.122	0.49271	3.71826
0.124	0.50062	3.78051
0.126	0.50854	3.83953
0.128	0.51667	3.89592
0.13	0.52458	3.95031
0.132	0.53271	4.00374
0.134	0.54083	4.05824
0.136	0.54896	4.1156
0.138	0.55708	4.17606
0.14	0.56521	4.23892
0.142	0.57333	4.30419
0.144	0.58167	4.37263
0.146	0.58979	4.44447
0.148	0.59792	4.51921
0.15	0.60604	4.59586
0.152	0.61417	4.67334
0.154	0.6225	4.751
0.156	0.63062	4.8283
0.158	0.63875	4.90404
0.16	0.64667	4.97669
0.162	0.65479	5.04507
0.164	0.66292	5.10894
0.166	0.67083	5.16902
0.168	0.67896	5.22662
0.17	0.68708	5.28292
0.172	0.695	5.33886
0.174	0.70292	5.39614
0.176	0.71104	5.45692
0.178	0.71896	5.52179
0.18	0.72687	5.58949
0.182	0.73479	5.65871
0.184	0.7425	5.72903
0.186	0.75042	5.80001
0.188	0.75833	5.87093
0.19	0.76625	5.94159
0.192	0.77417	6.01205
0.194	0.78208	6.08162
0.196	0.79	6.14956
0.198	0.79812	6.21684
0.2	0.80625	6.28532
0.202	0.81437	6.3556
0.204	0.8225	6.42732
0.206	0.83042	6.50092
0.208	0.83854	6.57726
0.21	0.84646	6.65606
0.212	0.85437	6.73594
0.214	0.86229	6.81609
0.216	0.87021	6.89661
0.218	0.87812	6.97744
0.22	0.88583	7.05829
0.222	0.89375	7.13903
0.224	0.90146	7.21946
0.226	0.90917	7.29904
0.228	0.91708	7.37759
0.23	0.92479	7.45577
0.232	0.9325	7.53464
0.234	0.94021	7.61475
0.236	0.94792	7.69613
0.238	0.95562	7.77882
0.24	0.96333	7.86373
0.242	0.97104	7.95227
0.244	0.97896	8.04461
0.246	0.98667	8.13951
0.248	0.99458	8.23622
0.25	1.0025	8.3351
0.252	1.01042	8.4362
0.254	1.01812	8.53833
0.256	1.02604	8.6401
0.258	1.03396	8.74096
0.26	1.04167	8.84118
0.262	1.04937	8.94139
0.264	1.05708	9.04204
0.266	1.065	9.1431
0.268	1.07271	9.24449
0.27	1.08042	9.34659
0.272	1.08812	9.44963
0.274	1.09583	9.55325
0.276	1.10333	9.65687
0.278	1.11104	9.76025
0.28	1.11875	9.86334
0.282	1.12646	9.9664
0.284	1.13417	10.07
0.286	1.14167	10.174
0.288	1.14937	10.2775
0.29	1.15687	10.38
0.292	1.16458	10.4821
0.294	1.17208	10.5842
0.296	1.17979	10.6858
0.298	1.1875	10.7868
0.3	1.195	10.8877
0.302	1.20271	10.9898
0.304	1.21042	11.0939
0.306	1.21833	11.2002
0.308	1.22604	11.3081
0.31	1.23375	11.4172
0.312	1.24167	11.527
0.314	1.24937	11.6376
0.316	1.25708	11.7491
0.318	1.265	11.862
0.32	1.27271	11.9756
0.322	1.28042	12.0892
0.324	1.28812	12.2033
0.326	1.29562	12.3194
0.328	1.30333	12.438
0.33	1.31083	12.5576
0.332	1.31833	12.6779
0.334	1.32583	12.7996
0.336	1.33312	12.9225
0.338	1.34062	13.0458
0.34	1.34812	13.1696
0.342	1.35583	13.2941
0.344	1.36333	13.4193
0.346	1.37104	13.5459
0.348	1.37854	13.6753
0.35	1.38625	13.8081
0.352	1.39396	13.9431
0.354	1.40167	14.079
0.356	1.40937	14.2162
0.358	1.41729	14.3552
0.36	1.425	14.4955
0.362	1.4325	14.6364
0.364	1.44021	14.7773
0.366	1.44792	14.9183
0.368	1.45542	15.0593
0.37	1.46312	15.2004
0.372	1.47062	15.3417
0.374	1.47833	15.4836
0.376	1.48604	15.6257
0.378	1.49354	15.7678
0.38	1.50125	15.9106
0.382	1.50896	16.0545
0.384	1.51667	16.199
0.386	1.52437	16.3431
0.388	1.53187	16.4871
0.39	1.53958	16.6308
0.392	1.54708	16.7737
0.394	1.55458	16.9153
0.396	1.56208	17.0558
0.398	1.56937	17.1956
0.4	1.57687	17.3356
0.402	1.58437	17.4768
0.404	1.59187	17.6193
0.406	1.59937	17.7623
0.408	1.60687	17.9059
0.41	1.61458	18.0508
0.412	1.62229	18.1968
0.414	1.62979	18.3434
0.416	1.63771	18.4908
0.418	1.64521	18.6395
0.42	1.65292	18.7889
0.422	1.66062	18.9389
0.424	1.66833	19.0902
0.426	1.67604	19.2428
0.428	1.68375	19.3962
0.43	1.69125	19.5501
0.432	1.69875	19.7048
0.434	1.70625	19.8604
0.436	1.71375	20.0168
0.438	1.72125	20.1737
0.44	1.72875	20.3306
0.442	1.73604	20.4869
0.444	1.74354	20.6424
0.446	1.75104	20.7973
0.448	1.75833	20.9519
0.45	1.76583	21.1071
0.452	1.77312	21.2636
0.454	1.78062	21.4209
0.456	1.78812	21.578
0.458	1.79562	21.7353
0.46	1.80312	21.8937
0.462	1.81062	22.0526
0.464	1.81812	22.2118
0.466	1.82562	22.3717
0.468	1.83333	22.5329
0.47	1.84083	22.6949
0.472	1.84833	22.8576
0.474	1.85583	23.0215
0.476	1.86333	23.1869
0.478	1.87104	23.3535
0.48	1.87854	23.521
0.482	1.88604	23.6891
0.484	1.89354	23.8578
0.486	1.90083	24.027
0.488	1.90833	24.1967
0.49	1.91583	24.3674
0.492	1.92333	24.5398
0.494	1.93083	24.7139
0.496	1.93833	24.8891
0.498	1.94583	25.0648
0.5	1.95333	25.2412
0.502	1.96062	25.4183
0.504	1.96812	25.5955
0.506	1.97542	25.7723
0.508	1.98271	25.948
0.51	1.99	26.1227
0.512	1.99729	26.2967
0.514	2.00479	26.4705
0.516	2.01208	26.645
0.518	2.01958	26.8205
0.52	2.02708	26.997
0.522	2.03458	27.1749
0.524	2.04208	27.3545
0.526	2.04958	27.5362
0.528	2.05729	27.7198
0.53	2.06479	27.9047
0.532	2.0725	28.0907
0.534	2.08	28.2782
0.536	2.0875	28.4669
0.538	2.09521	28.6561
0.54	2.10271	28.8455
0.542	2.11021	29.0357
0.544	2.11771	29.2269
0.546	2.125	29.4192
0.548	2.1325	29.6129
0.55	2.13979	29.8084
0.552	2.14729	30.0059
0.554	2.15458	30.2052
0.556	2.16208	30.4061
0.558	2.16958	30.6088
0.56	2.17687	30.8133
0.562	2.18437	31.0188
0.564	2.19167	31.2252
0.566	2.19917	31.4328
0.568	2.20646	31.6424
0.57	2.21396	31.8541
0.572	2.22146	32.0677
0.574	2.22896	32.2827
0.576	2.23646	32.4987
0.578	2.24396	32.7155
0.58	2.25167	32.933
0.582	2.25917	33.1511
0.584	2.26667	33.3704
0.586	2.27437	33.5916
0.588	2.28187	33.8153
0.59	2.28937	34.0415
0.592	2.29687	34.2703
0.594	2.30437	34.501
0.596	2.31187	34.7319
0.598	2.31937	34.9627
0.6	2.32687	35.1951
0.602	2.33437	35.4297
0.604	2.34187	35.6656
0.606	2.34937	35.9021
0.608	2.35687	36.1395
0.61	2.36437	36.3784
0.612	2.37187	36.6178
0.614	2.37917	36.857
0.616	2.38667	37.0959
0.618	2.39396	37.3348
0.62	2.40125	37.5737
0.622	2.40854	37.813
0.624	2.41583	38.0535
0.626	2.42312	38.2952
0.628	2.43062	38.5381
0.63	2.43792	38.7821
0.632	2.44542	39.028
0.634	2.45292	39.2764
0.636	2.46042	39.5271
0.638	2.46812	39.7793
0.64	2.47562	40.0324
0.642	2.48333	40.2866
0.644	2.49083	40.5422
0.646	2.49833	40.7988
0.648	2.50583	41.0558
0.65	2.51333	41.3136
0.652	2.52083	41.5718
0.654	2.52833	41.8298
0.656	2.53562	42.0876
0.658	2.54312	42.3451
0.66	2.55042	42.6028
0.662	2.55792	42.8612
0.664	2.56521	43.1206
0.666	2.5725	43.3813
0.668	2.57979	43.6436
0.67	2.58708	43.9083
0.672	2.59458	44.1758
0.674	2.60187	44.446
0.676	2.60917	44.718
0.678	2.61646	44.9905
0.68	2.62396	45.2632
0.682	2.63125	45.5362
0.684	2.63854	45.8098
0.686	2.64604	46.0839
0.688	2.65354	46.3586
0.69	2.66083	46.6338
0.692	2.66833	46.9098
0.694	2.67583	47.1865
0.696	2.68333	47.4635
0.698	2.69083	47.7405
0.7	2.69833	48.0177
0.702	2.70583	48.2955
0.704	2.71333	48.5737
0.706	2.72083	48.8512
0.708	2.72833	49.1273
0.71	2.73562	49.4028
0.712	2.74292	49.6781
0.714	2.75042	49.9539
0.716	2.75771	50.2308
0.718	2.76521	50.509
0.72	2.7725	50.788
0.722	2.77979	51.0677
0.724	2.78708	51.3482
0.726	2.79458	51.6293
0.728	2.80187	51.9107
0.73	2.80917	52.1915
0.732	2.81646	52.4711
0.734	2.82375	52.7503
0.736	2.83104	53.0294
0.738	2.83854	53.3085
0.74	2.84583	53.5877
0.742	2.85333	53.8676
0.744	2.86083	54.148
0.746	2.86833	54.4289
0.748	2.87583	54.711
0.75	2.88333	54.9948
0.752	2.89083	55.2811
0.754	2.89833	55.57
0.756	2.90583	55.8615
0.758	2.91333	56.1556
0.76	2.92083	56.4519
0.762	2.92812	56.7495
0.764	2.93562	57.0472
0.766	2.94312	57.3447
0.768	2.95042	57.6424
0.77	2.95792	57.9404
0.772	2.96542	58.2384
0.774	2.97271	58.5364
0.776	2.98021	58.8344
0.778	2.98771	59.1321
0.78	2.995	59.43
0.782	3.0025	59.7287
0.784	3.00979	60.0286
0.786	3.01708	60.3297
0.788	3.02437	60.6318
0.79	3.03167	60.9349
0.792	3.03896	61.2392
0.794	3.04646	61.5445
0.796	3.05375	61.8509
0.798	3.06125	62.1583
0.8	3.06854	62.4669
0.802	3.07604	62.7765
0.804	3.08354	63.0868
0.806	3.09104	63.3981
0.808	3.09875	63.7106
0.81	3.10625	64.0248
0.812	3.11375	64.3403
0.814	3.12125	64.6573
0.816	3.12875	64.9757
0.818	3.13604	65.2955
0.82	3.14354	65.6167
0.822	3.15104	65.9395
0.824	3.15854	66.2649
0.826	3.16604	66.5935
0.828	3.17354	66.9248
0.83	3.18104	67.2578
0.832	3.18833	67.5919
0.834	3.19583	67.9266
0.836	3.20312	68.2611
0.838	3.21042	68.5951
0.84	3.21771	68.9288
0.842	3.225	69.2628
0.844	3.23229	69.5969
0.846	3.23958	69.9312
0.848	3.24687	70.2656
0.85	3.25417	70.6002
0.852	3.26146	70.9353
0.854	3.26896	71.2716
0.856	3.27625	71.6108
0.858	3.28375	71.9537
0.86	3.29125	72.2995
0.862	3.29896	72.6463
0.864	3.30646	72.9929
0.866	3.31396	73.3387
0.868	3.32146	73.6838
0.87	3.32896	74.0282
0.872	3.33646	74.3715
0.874	3.34396	74.7145
0.876	3.35146	75.0575
0.878	3.35875	75.401
0.88	3.36625	75.7456
0.882	3.37354	76.0918
0.884	3.38083	76.4397
0.886	3.38812	76.7886
0.888	3.39562	77.1389
0.89	3.40292	77.4914
0.892	3.41021	77.8464
0.894	3.41771	78.2031
0.896	3.425	78.5608
0.898	3.4325	78.9194
0.9	3.43979	79.2787
0.902	3.44708	79.6384
0.904	3.45437	79.9984
0.906	3.46187	80.3584
0.908	3.46917	80.7177
0.91	3.47646	81.0765
0.912	3.48396	81.435
0.914	3.49125	81.7935
0.916	3.49875	82.1519
0.918	3.50625	82.511
0.92	3.51354	82.8715
0.922	3.52104	83.2334
0.924	3.52854	83.596
0.926	3.53604	83.9597
0.928	3.54354	84.325
0.93	3.55104	84.6913
0.932	3.55854	85.0581
0.934	3.56583	85.4253
0.936	3.57333	85.7924
0.938	3.58062	86.1583
0.94	3.58812	86.523
0.942	3.59542	86.8876
0.944	3.60292	87.2519
0.946	3.61021	87.6157
0.948	3.6175	87.9793
0.95	3.62479	88.3433
0.952	3.63208	88.7074
0.954	3.63917	89.071
0.956	3.64646	89.4338
0.958	3.65375	89.7963
0.96	3.66104	90.1598
0.962	3.66833	90.5244
0.964	3.67583	90.8905
0.966	3.68312	91.2585
0.968	3.69062	91.6281
0.97	3.69812	91.9984
0.972	3.70562	92.3693
0.974	3.71312	92.7417
0.976	3.72062	93.1154
0.978	3.72812	93.4895
0.98	3.73542	93.8636
0.982	3.74292	94.2385
0.984	3.75042	94.6145
0.986	3.75771	94.991
0.988	3.76521	95.3679
0.99	3.77271	95.7455
0.992	3.78	96.1246
0.994	3.7875	96.5052
0.996	3.79479	96.8874
0.998	3.80229	97.2708
1	3.80979	97.6543
1.002	3.81729	98.0376
1.004	3.82458	98.4207
1.006	3.83208	98.8044
1.008	3.83937	99.1883
1.01	3.84667	99.572
1.012	3.85396	99.9549
1.014	3.86125	100.337
1.016	3.86875	100.721
1.018	3.87604	101.106
1.02	3.88333	101.494
1.022	3.89083	101.884
1.024	3.89812	102.277
1.026	3.90562	102.67
1.028	3.91312	103.065
1.03	3.92062	103.461
1.032	3.92812	103.856
1.034	3.93562	104.252
1.036	3.94312	104.647
1.038	3.95083	105.043
1.04	3.95833	105.441
1.042	3.96562	105.839
1.044	3.97312	106.237
1.046	3.98062	106.635
1.048	3.98812	107.034
1.05	3.99562	107.434
1.052	4.00312	107.836
1.054	4.01042	108.239
1.056	4.01792	108.642
1.058	4.02521	109.047
1.06	4.03271	109.452
1.062	4.04	109.859
1.064	4.0475	110.266
1.066	4.05479	110.673
1.068	4.06208	111.08
1.07	4.06937	111.487
1.072	4.07687	111.894
1.074	4.08417	112.302
1.076	4.09146	112.709
1.078	4.09896	113.117
1.08	4.10625	113.527
1.082	4.11375	113.938
1.084	4.12125	114.351
1.086	4.12854	114.766
1.088	4.13604	115.182
1.09	4.14354	115.597
1.092	4.15104	116.012
1.094	4.15854	116.428
1.096	4.16604	116.845
1.098	4.17354	117.262
1.1	4.18104	117.68
1.102	4.18854	118.098
1.104	4.19604	118.516
1.106	4.20333	118.934
1.108	4.21083	119.352
1.11	4.21812	119.769
1.112	4.22562	120.186
1.114	4.23292	120.602
1.116	4.24021	121.018
1.118	4.2475	121.433
1.12	4.25479	121.849
1.122	4.26208	122.264
1.124	4.26937	122.681
1.126	4.27667	123.099
1.128	4.28396	123.516
1.13	4.29125	123.933
1.132	4.29875	124.35
1.134	4.30604	124.767
1.136	4.31354	125.183
1.138	4.32104	125.599
1.14	4.32833	126.015
1.142	4.33583	126.432
1.144	4.34333	126.849
1.146	4.35083	127.267
1.148	4.35833	127.684
1.15	4.36583	128.101
1.152	4.37333	128.519
1.154	4.38062	128.938
1.156	4.38812	129.357
1.158	4.39542	129.776
1.16	4.40271	130.194
1.162	4.41021	130.612
1.164	4.4175	131.03
1.166	4.42479	131.448
1.168	4.43229	131.868
1.17	4.43958	132.288
1.172	4.44687	132.709
1.174	4.45437	133.13
1.176	4.46167	133.553
1.178	4.46896	133.976
1.18	4.47625	134.4
1.182	4.48354	134.824
1.184	4.49083	135.249
1.186	4.49812	135.674
1.188	4.50542	136.1
1.19	4.51292	136.527
1.192	4.52021	136.955
1.194	4.5275	137.383
1.196	4.53479	137.81
1.198	4.54229	138.238
1.2	4.54979	138.666
1.202	4.55729	139.095
1.204	4.56458	139.525
1.206	4.57208	139.955
1.208	4.57958	140.387
1.21	4.58708	140.819
1.212	4.59437	141.252
1.214	4.60187	141.685
1.216	4.60937	142.119
1.218	4.61667	142.553
1.22	4.62417	142.988
1.222	4.63146	143.423
1.224	4.63896	143.858
1.226	4.64625	144.293
1.228	4.65375	144.727
1.23	4.66104	145.16
1.232	4.66833	145.593
1.234	4.67583	146.026
1.236	4.68312	146.46
1.238	4.69042	146.894
1.24	4.69771	147.327
1.242	4.705	147.762
1.244	4.71229	148.198
1.246	4.71958	148.635
1.248	4.72708	149.072
1.25	4.73437	149.511
1.252	4.74187	149.951
1.254	4.74937	150.392
1.256	4.75687	150.834
1.258	4.76437	151.277
1.26	4.77187	151.721
1.262	4.77937	152.164
1.264	4.78687	152.607
1.266	4.79437	153.051
1.268	4.80187	153.495
1.27	4.80937	153.94
1.272	4.81687	154.385
1.274	4.82437	154.829
1.276	4.83167	155.275
1.278	4.83917	155.72
1.28	4.84667	156.166
1.282	4.85396	156.611
1.284	4.86146	157.056
1.286	4.86875	157.501
1.288	4.87604	157.945
1.29	4.88354	158.39
1.292	4.89083	158.835
1.294	4.89812	159.28
1.296	4.90542	159.724
1.298	4.91271	160.168
1.3	4.92021	160.613
1.302	4.9275	161.058
1.304	4.935	161.503
1.306	4.94229	161.948
1.308	4.94979	162.394
1.31	4.95729	162.841
1.312	4.96479	163.289
1.314	4.97229	163.738
1.316	4.97979	164.187
1.318	4.98729	164.636
1.32	4.99479	165.085
1.322	5.00229	165.534
1.324	5.00979	165.983
1.326	5.01729	166.433
1.328	5.02479	166.882
1.33	5.03208	167.331
1.332	5.03958	167.779
1.334	5.04708	168.226
1.336	5.05437	168.672
1.338	5.06187	169.117
1.34	5.06917	169.561
1.342	5.07646	170.004
1.344	5.08375	170.447
1.346	5.09104	170.889
1.348	5.09833	171.33
1.35	5.10562	171.772
1.352	5.11292	172.214
1.354	5.12021	172.656
1.356	5.1275	173.098
1.358	5.13479	173.543
1.36	5.14229	173.989
1.362	5.14958	174.438
1.364	5.15708	174.888
1.366	5.16458	175.34
1.368	5.17208	175.792
1.37	5.17958	176.246
1.372	5.18708	176.699
1.374	5.19437	177.152
1.376	5.20187	177.606
1.378	5.20937	178.058
1.38	5.21687	178.511
1.382	5.22417	178.965
1.384	5.23167	179.419
1.386	5.23896	179.872
1.388	5.24646	180.324
1.39	5.25396	180.776
1.392	5.26125	181.228
1.394	5.26854	181.681
1.396	5.27604	182.134
1.398	5.28333	182.588
1.4	5.29062	183.041
1.402	5.29792	183.496
1.404	5.30521	183.951
1.406	5.31229	184.406
1.408	5.31958	184.86
1.41	5.32687	185.312
1.412	5.33417	185.765
1.414	5.34146	186.217
1.416	5.34896	186.669
1.418	5.35625	187.121
1.42	5.36375	187.573
1.422	5.37104	188.025
1.424	5.37854	188.478
1.426	5.38604	188.933
1.428	5.39354	189.387
1.43	5.40104	189.842
1.432	5.40833	190.296
1.434	5.41583	190.75
1.436	5.42333	191.206
1.438	5.43083	191.661
1.44	5.43812	192.117
1.442	5.44562	192.574
1.444	5.45312	193.031
1.446	5.46042	193.488
1.448	5.46792	193.944
1.45	5.47521	194.399
1.452	5.4825	194.853
1.454	5.48979	195.305
1.456	5.49729	195.755
1.458	5.50458	196.205
1.46	5.51187	196.655
1.462	5.51917	197.104
1.464	5.52646	197.553
1.466	5.53375	198.002
1.468	5.54104	198.451
1.47	5.54833	198.902
1.472	5.55562	199.355
1.474	5.56312	199.81
1.476	5.57042	200.267
1.478	5.57792	200.726
1.48	5.58542	201.187
1.482	5.59312	201.65
1.484	5.60062	202.114
1.486	5.60812	202.577
1.488	5.61562	203.039
1.49	5.62312	203.499
1.492	5.63062	203.96
1.494	5.63812	204.42
1.496	5.64562	204.881
1.498	5.65312	205.343
1.5	5.66062	205.807
1.502	5.66812	206.274
1.504	5.67542	206.744
1.506	5.68271	207.216
1.508	5.69021	207.687
1.51	5.6975	208.155
1.512	5.70479	208.621
1.514	5.71229	209.083
1.516	5.71958	209.541
1.518	5.72687	209.993
1.52	5.73417	210.441
1.522	5.74146	210.887
1.524	5.74875	211.332
1.526	5.75604	211.777
1.528	5.76333	212.224
1.53	5.77083	212.671
1.532	5.77812	213.119
1.534	5.78562	213.568
1.536	5.79333	214.018
1.538	5.80083	214.469
1.54	5.80833	214.92
1.542	5.81583	215.372
1.544	5.82333	215.825
1.546	5.83083	216.277
1.548	5.83833	216.729
1.55	5.84562	217.182
1.552	5.85312	217.633
1.554	5.86042	218.082
1.556	5.86792	218.529
1.558	5.87521	218.977
1.56	5.88271	219.423
1.562	5.89	219.868
1.564	5.8975	220.312
1.566	5.905	220.756
1.568	5.91229	221.201
1.57	5.91979	221.646
1.572	5.92708	222.093
1.574	5.93437	222.54
1.576	5.94167	222.986
1.578	5.94896	223.432
1.58	5.95625	223.877
1.582	5.96354	224.322
1.584	5.97104	224.769
1.586	5.97833	225.216
1.588	5.98562	225.662
1.59	5.99292	226.108
1.592	6.00042	226.554
1.594	6.00792	227.001
1.596	6.01521	227.448
1.598	6.02271	227.896
1.6	6.03021	228.346
1.602	6.03771	228.796
1.604	6.045	229.248
1.606	6.0525	229.702
1.608	6.06	230.158
1.61	6.0675	230.614
1.612	6.075	231.071
1.614	6.0825	231.528
1.616	6.08979	231.986
1.618	6.09729	232.443
1.62	6.10458	232.899
1.622	6.11187	233.353
1.624	6.11917	233.806
1.626	6.12646	234.258
1.628	6.13354	234.709
1.63	6.14083	235.16
1.632	6.14792	235.609
1.634	6.15521	236.058
1.636	6.1625	236.506
1.638	6.16979	236.954
1.64	6.17708	237.402
1.642	6.18458	237.849
1.644	6.19208	238.296
1.646	6.19958	238.741
1.648	6.20729	239.187
1.65	6.21479	239.634
1.652	6.22229	240.08
1.654	6.22979	240.526
1.656	6.23708	240.973
1.658	6.24458	241.42
1.66	6.25187	241.868
1.662	6.25917	242.317
1.664	6.26646	242.766
1.666	6.27396	243.215
1.668	6.28125	243.663
1.67	6.28854	244.11
1.672	6.29604	244.556
1.674	6.30333	245.002
1.676	6.31083	245.447
1.678	6.31833	245.893
1.68	6.32562	246.338
1.682	6.33312	246.784
1.684	6.34042	247.231
1.686	6.34792	247.678
1.688	6.35521	248.123
1.69	6.3625	248.568
1.692	6.36979	249.011
1.694	6.37708	249.454
1.696	6.38437	249.895
1.698	6.39167	250.335
1.7	6.39896	250.774
1.702	6.40646	251.212
1.704	6.41396	251.65
1.706	6.42146	252.09
1.708	6.42896	252.532
1.71	6.43646	252.975
1.712	6.44396	253.419
1.714	6.45167	253.863
1.716	6.45917	254.308
1.718	6.46667	254.753
1.72	6.47417	255.198
1.722	6.48167	255.642
1.724	6.48917	256.086
1.726	6.49646	256.528
1.728	6.50396	256.97
1.73	6.51125	257.412
1.732	6.51854	257.854
1.734	6.52604	258.295
1.736	6.53333	258.736
1.738	6.54062	259.176
1.74	6.54812	259.617
1.742	6.55542	260.057
1.744	6.56271	260.496
1.746	6.57021	260.934
1.748	6.5775	261.372
1.75	6.585	261.808
1.752	6.5925	262.244
1.754	6.59979	262.679
1.756	6.60729	263.114
1.758	6.61479	263.549
1.76	6.62229	263.985
1.762	6.62979	264.422
1.764	6.63729	264.859
1.766	6.645	265.297
1.768	6.6525	265.735
1.77	6.66	266.172
1.772	6.6675	266.608
1.774	6.67479	267.044
1.776	6.68229	267.479
1.778	6.68979	267.911
1.78	6.69708	268.343
1.782	6.70437	268.774
1.784	6.71187	269.204
1.786	6.71917	269.633
1.788	6.72667	270.062
1.79	6.73396	270.491
1.792	6.74125	270.921
1.794	6.74875	271.35
1.796	6.75604	271.78
1.798	6.76333	272.209
1.8	6.77062	272.637
1.802	6.77792	273.066
1.804	6.78521	273.494
1.806	6.79271	273.921
1.808	6.8	274.347
1.81	6.80729	274.772
1.812	6.81458	275.198
1.814	6.82208	275.622
1.816	6.82958	276.046
1.818	6.83687	276.47
1.82	6.84437	276.895
1.822	6.85167	277.321
1.824	6.85917	277.748
1.826	6.86667	278.173
1.828	6.87396	278.598
1.83	6.88146	279.023
1.832	6.88875	279.447
1.834	6.89625	279.871
1.836	6.90375	280.294
1.838	6.91104	280.715
1.84	6.91854	281.136
1.842	6.92583	281.557
1.844	6.93333	281.977
1.846	6.94062	282.396
1.848	6.94812	282.814
1.85	6.95542	283.234
1.852	6.96292	283.654
1.854	6.97021	284.074
1.856	6.97729	284.495
1.858	6.98458	284.915
1.86	6.99187	285.333
1.862	6.99917	285.751
1.864	7.00625	286.168
1.866	7.01354	286.583
1.868	7.02104	286.997
1.87	7.02833	287.41
1.872	7.03583	287.822
1.874	7.04333	288.234
1.876	7.05083	288.646
1.878	7.05833	289.058
1.88	7.06583	289.471
1.882	7.07333	289.885
1.884	7.08083	290.301
1.886	7.08833	290.718
1.888	7.09583	291.136
1.89	7.10312	291.554
1.892	7.11062	291.972
1.894	7.11812	292.391
1.896	7.12542	292.809
1.898	7.13292	293.226
1.9	7.14021	293.642
1.902	7.1475	294.057
1.904	7.155	294.469
1.906	7.16229	294.881
1.908	7.16958	295.291
1.91	7.17687	295.701
1.912	7.18417	296.11
1.914	7.19146	296.517
1.916	7.19875	296.924
1.918	7.20604	297.33
1.92	7.21333	297.736
1.922	7.22062	298.141
1.924	7.22812	298.545
1.926	7.23562	298.949
1.928	7.24312	299.354
1.93	7.25062	299.758
1.932	7.25812	300.163
1.934	7.26562	300.568
1.936	7.27312	300.972
1.938	7.28062	301.375
1.94	7.28812	301.777
1.942	7.29562	302.179
1.944	7.30312	302.58
1.946	7.31062	302.979
1.948	7.31812	303.377
1.95	7.32562	303.775
1.952	7.33312	304.173
1.954	7.34062	304.571
1.956	7.34812	304.969
1.958	7.35562	305.366
1.96	7.36312	305.763
1.962	7.37062	306.16
1.964	7.37792	306.557
1.966	7.38542	306.953
1.968	7.39271	307.349
1.97	7.39979	307.744
1.972	7.40708	308.138
1.974	7.41437	308.532
1.976	7.42167	308.925
1.978	7.42896	309.317
1.98	7.43646	309.707
1.982	7.44375	310.096
1.984	7.45125	310.484
1.986	7.45875	310.872
1.988	7.46646	311.26
1.99	7.47396	311.647
1.992	7.48146	312.034
1.994	7.48896	312.421
1.996	7.49646	312.809
1.998	7.50375	313.196
2	7.51125	313.583
2.002	7.51854	313.97
2.004	7.52604	314.357
2.006	7.53333	314.745
2.008	7.54083	315.133
2.01	7.54812	315.523
2.012	7.55562	315.912
2.014	7.56292	316.301
2.016	7.57042	316.688
2.018	7.57771	317.073
2.02	7.58521	317.455
2.022	7.5925	317.835
2.024	7.59979	318.213
2.026	7.60708	318.59
2.028	7.61437	318.965
2.03	7.62167	319.34
2.032	7.62896	319.716
2.034	7.63625	320.091
2.036	7.64354	320.467
2.038	7.65083	320.843
2.04	7.65812	321.219
2.042	7.66562	321.594
2.044	7.67292	321.969
2.046	7.68042	322.342
2.048	7.68792	322.716
2.05	7.69542	323.09
2.052	7.70292	323.462
2.054	7.71042	323.836
2.056	7.71792	324.209
2.058	7.72542	324.584
2.06	7.73271	324.957
2.062	7.74021	325.331
2.064	7.74771	325.705
2.066	7.755	326.08
2.068	7.76229	326.455
2.07	7.76958	326.829
2.072	7.77708	327.202
2.074	7.78437	327.573
2.076	7.79167	327.942
2.078	7.79896	328.307
2.08	7.80604	328.67
2.082	7.81333	329.031
2.084	7.82062	329.389
2.086	7.82792	329.747
2.088	7.83521	330.104
2.09	7.8425	330.462
2.092	7.84979	330.821
2.094	7.85729	331.18
2.096	7.86458	331.539
2.098	7.87208	331.898
2.1	7.87958	332.258
2.102	7.88729	332.619
2.104	7.89479	332.981
2.106	7.90208	333.343
2.108	7.90958	333.704
2.11	7.91708	334.065
2.112	7.92437	334.423
2.114	7.93187	334.779
2.116	7.93917	335.132
2.118	7.94667	335.484
2.12	7.95396	335.835
2.122	7.96125	336.186
2.124	7.96854	336.536
2.126	7.97583	336.885
2.128	7.98312	337.233
2.13	7.99042	337.582
2.132	7.99771	337.932
2.134	8.00521	338.282
2.136	8.0125	338.632
2.138	8.01979	338.981
2.14	8.02729	339.329
2.142	8.03458	339.675
2.144	8.04208	340.02
2.146	8.04937	340.362
2.148	8.05687	340.704
2.15	8.06437	341.043
2.152	8.07187	341.382
2.154	8.07937	341.72
2.156	8.08687	342.06
2.158	8.09417	342.402
2.16	8.10167	342.743
2.162	8.10917	343.085
2.164	8.11666	343.424
2.166	8.12417	343.76
2.168	8.13167	344.089
2.17	8.13916	344.415
2.172	8.14666	344.74
2.174	8.15437	345.065
2.176	8.16187	345.391
2.178	8.16937	345.72
2.18	8.17666	346.051
2.182	8.18417	346.383
2.184	8.19167	346.714
2.186	8.19896	347.044
2.188	8.20625	347.374
2.19	8.21375	347.704
2.192	8.22104	348.033
2.194	8.22833	348.363
2.196	8.23562	348.693
2.198	8.24292	349.023
2.2	8.25021	349.352
2.202	8.2575	349.679
2.204	8.265	350.005
2.206	8.2725	350.329
2.208	8.27979	350.653
2.21	8.28729	350.976
2.212	8.29479	351.301
2.214	8.3025	351.628
2.216	8.31	351.955
2.218	8.3175	352.284
2.22	8.325	352.613
2.222	8.3325	352.944
2.224	8.34	353.274
2.226	8.3475	353.603
2.228	8.35479	353.931
2.23	8.36229	354.259
2.232	8.36958	354.586
2.234	8.37687	354.913
2.236	8.38437	355.24
2.238	8.39167	355.566
2.24	8.39896	355.892
2.242	8.40646	356.218
2.244	8.41375	356.543
2.246	8.42104	356.867
2.248	8.42833	357.19
2.25	8.43583	357.512
2.252	8.44312	357.834
2.254	8.45041	358.154
2.256	8.45771	358.473
2.258	8.46521	358.792
2.26	8.4725	359.109
2.262	8.47979	359.425
2.264	8.48729	359.74
2.266	8.49458	360.054
2.268	8.50208	360.368
2.27	8.50958	360.681
2.272	8.51708	360.994
2.274	8.52437	361.307
2.276	8.53187	361.618
2.278	8.53937	361.928
2.28	8.54667	362.239
2.282	8.55416	362.551
2.284	8.56167	362.862
2.286	8.56896	363.174
2.288	8.57646	363.485
2.29	8.58375	363.797
2.292	8.59125	364.109
2.294	8.59854	364.421
2.296	8.60583	364.732
2.298	8.61312	365.043
2.3	8.62062	365.353
2.302	8.62791	365.663
2.304	8.63521	365.972
2.306	8.6425	366.28
2.308	8.64979	366.589
2.31	8.65708	366.896
2.312	8.66437	367.203
2.314	8.67167	367.51
2.316	8.67896	367.817
2.318	8.68625	368.122
2.32	8.69354	368.427
2.322	8.70083	368.73
2.324	8.70833	369.032
2.326	8.71583	369.333
2.328	8.72333	369.634
2.33	8.73083	369.933
2.332	8.73833	370.231
2.334	8.74583	370.529
2.336	8.75333	370.826
2.338	8.76083	371.122
2.34	8.76833	371.418
2.342	8.77583	371.715
2.344	8.78333	372.012
2.346	8.79083	372.31
2.348	8.79812	372.61
2.35	8.80562	372.909
2.352	8.81292	373.207
2.354	8.82021	373.505
2.356	8.8275	373.8
2.358	8.83479	374.094
2.36	8.84208	374.386
2.362	8.84937	374.676
2.364	8.85687	374.965
2.366	8.86417	375.254
2.368	8.87146	375.543
2.37	8.87896	375.833
2.372	8.88646	376.124
2.374	8.89375	376.416
2.376	8.90125	376.709
2.378	8.90875	377.002
2.38	8.91625	377.296
2.382	8.92375	377.588
2.384	8.93125	377.879
2.386	8.93875	378.17
2.388	8.94625	378.459
2.39	8.95375	378.749
2.392	8.96104	379.039
2.394	8.96854	379.329
2.396	8.97604	379.617
2.398	8.98354	379.903
2.4	8.99104	380.188
2.402	8.99854	380.473
2.404	9.00583	380.757
2.406	9.01333	381.041
2.408	9.02083	381.325
2.41	9.02833	381.608
2.412	9.03562	381.89
2.414	9.04312	382.173
2.416	9.05042	382.457
2.418	9.05771	382.741
2.42	9.06521	383.025
2.422	9.0725	383.308
2.424	9.07979	383.592
2.426	9.08708	383.874
2.428	9.09458	384.156
2.43	9.10187	384.437
2.432	9.10917	384.716
2.434	9.11667	384.995
2.436	9.12417	385.271
2.438	9.13167	385.545
2.44	9.13916	385.819
2.442	9.14667	386.092
2.444	9.15437	386.365
2.446	9.16187	386.639
2.448	9.16937	386.914
2.45	9.17687	387.189
2.452	9.18437	387.466
2.454	9.19166	387.741
2.456	9.19896	388.017
2.458	9.20646	388.291
2.46	9.21375	388.566
2.462	9.22104	388.839
2.464	9.22833	389.112
2.466	9.23562	389.384
2.468	9.24312	389.655
2.47	9.25042	389.924
2.472	9.25771	390.193
2.474	9.265	390.46
2.476	9.27229	390.727
2.478	9.27958	390.992
2.48	9.28687	391.256
2.482	9.29417	391.521
2.484	9.30146	391.785
2.486	9.30896	392.05
2.488	9.31625	392.313
2.49	9.32375	392.576
2.492	9.33125	392.839
2.494	9.33875	393.102
2.496	9.34625	393.364
2.498	9.35354	393.626
2.5	9.36104	393.888
2.502	9.36854	394.15
2.504	9.37583	394.41
2.506	9.38333	394.671
2.508	9.39062	394.931
2.51	9.39792	395.191
2.512	9.40542	395.45
2.514	9.41271	395.709
2.516	9.42021	395.968
2.518	9.4275	396.228
2.52	9.43479	396.488
2.522	9.44229	396.749
2.524	9.44958	397.009
2.526	9.45687	397.27
2.528	9.46416	397.531
2.53	9.47146	397.791
2.532	9.47875	398.05
2.534	9.48604	398.309
2.536	9.49333	398.566
2.538	9.50062	398.823
2.54	9.50812	399.08
2.542	9.51542	399.335
2.544	9.52271	399.59
2.546	9.53021	399.845
2.548	9.53771	400.1
2.55	9.545	400.355
2.552	9.5525	400.611
2.554	9.56	400.868
2.556	9.5675	401.125
2.558	9.575	401.383
2.56	9.58229	401.642
2.562	9.58979	401.901
2.564	9.59729	402.159
2.566	9.60479	402.417
2.568	9.61208	402.673
2.57	9.61958	402.928
2.572	9.62708	403.183
2.574	9.63437	403.437
2.576	9.64187	403.691
2.578	9.64917	403.944
2.58	9.65666	404.198
2.582	9.66396	404.452
2.584	9.67146	404.707
2.586	9.67854	404.962
2.588	9.68583	405.217
2.59	9.69312	405.472
2.592	9.70042	405.727
2.594	9.70792	405.981
2.596	9.71521	406.235
2.598	9.7225	406.489
2.6	9.73	406.742
2.602	9.7375	406.993
2.604	9.745	407.244
2.606	9.75229	407.494
2.608	9.75979	407.744
2.61	9.76729	407.993
2.612	9.77479	408.242
2.614	9.7825	408.49
2.616	9.79	408.739
2.618	9.7975	408.987
2.62	9.80479	409.236
2.622	9.81229	409.484
2.624	9.81979	409.73
2.626	9.82729	409.977
2.628	9.83479	410.223
2.63	9.84208	410.47
2.632	9.84958	410.715
2.634	9.85708	410.96
2.636	9.86437	411.204
2.638	9.87167	411.447
2.64	9.87917	411.69
2.642	9.88646	411.934
2.644	9.89375	412.176
2.646	9.90104	412.417
2.648	9.90833	412.658
2.65	9.91562	412.898
2.652	9.92292	413.139
2.654	9.93021	413.378
2.656	9.93771	413.617
2.658	9.945	413.855
2.66	9.9525	414.092
2.662	9.96	414.328
2.664	9.9675	414.564
2.666	9.975	414.799
2.668	9.9825	415.034
2.67	9.99	415.268
2.672	9.9975	415.502
2.674	10.005	415.735
2.676	10.0125	415.968
2.678	10.02	416.199
2.68	10.0275	416.43
2.682	10.0348	416.659
2.684	10.0423	416.883
2.686	10.0498	417.096
2.688	10.0571	417.292
2.69	10.0644	417.479
2.692	10.0717	417.662
2.694	10.079	417.844
2.696	10.0865	418.025
2.698	10.0938	418.207
2.7	10.101	418.392
2.702	10.1083	418.579
2.704	10.1156	418.767
2.706	10.1229	418.956
2.708	10.1302	419.148
2.71	10.1375	419.34
2.712	10.145	419.533
2.714	10.1523	419.729
2.716	10.1598	419.925
2.718	10.1673	420.124
2.72	10.1748	420.326
2.722	10.1823	420.531
2.724	10.1898	420.739
2.726	10.1973	420.95
2.728	10.2048	421.163
2.73	10.2123	421.377
2.732	10.2196	421.594
2.734	10.2271	421.814
2.736	10.2344	422.034
2.738	10.2417	422.254
2.74	10.249	422.475
2.742	10.2565	422.697
2.744	10.2637	422.918
2.746	10.2713	423.14
2.748	10.2785	423.362
2.75	10.286	423.583
2.752	10.2933	423.804
2.754	10.3006	424.025
2.756	10.3081	424.246
2.758	10.3154	424.466
2.76	10.3227	424.685
2.762	10.33	424.903
2.764	10.3373	425.121
2.766	10.3446	425.338
2.768	10.3519	425.555
2.77	10.3592	425.771
2.772	10.3665	425.987
2.774	10.374	426.203
2.776	10.3815	426.42
2.778	10.389	426.636
2.78	10.3963	426.853
2.782	10.4038	427.069
2.784	10.4113	427.285
2.786	10.4187	427.5
2.788	10.4262	427.714
2.79	10.4337	427.927
2.792	10.4413	428.139
2.794	10.4488	428.351
2.796	10.4563	428.561
2.798	10.4635	428.771
2.8	10.4708	428.979
2.802	10.4783	429.187
2.804	10.4856	429.394
2.806	10.4927	429.601
2.808	10.5	429.807
2.81	10.5073	430.013
2.812	10.5146	430.218
2.814	10.5219	430.422
2.816	10.5292	430.625
2.818	10.5365	430.827
2.82	10.5437	431.029
2.822	10.5512	431.23
2.824	10.5585	431.431
2.826	10.566	431.631
2.828	10.5735	431.831
2.83	10.581	432.03
2.832	10.5883	432.228
2.834	10.5958	432.427
2.836	10.6033	432.625
2.838	10.6108	432.823
2.84	10.6183	433.02
2.842	10.6258	433.217
2.844	10.6331	433.415
2.846	10.6406	433.611
2.848	10.6479	433.808
2.85	10.6554	434.005
2.852	10.6627	434.203
2.854	10.6702	434.402
2.856	10.6775	434.603
2.858	10.6848	434.802
2.86	10.6923	435.001
2.862	10.6998	435.197
2.864	10.7071	435.392
2.866	10.7144	435.586
2.868	10.7219	435.778
2.87	10.7292	435.969
2.872	10.7365	436.16
2.874	10.744	436.353
2.876	10.7513	436.548
2.878	10.7585	436.743
2.88	10.766	436.939
2.882	10.7733	437.135
2.884	10.7808	437.331
2.886	10.7883	437.525
2.888	10.7958	437.718
2.89	10.8033	437.912
2.892	10.8108	438.106
2.894	10.8183	438.299
2.896	10.8258	438.492
2.898	10.8331	438.687
2.9	10.8406	438.882
2.902	10.8481	439.078
2.904	10.8556	439.275
2.906	10.8629	439.47
2.908	10.8704	439.663
2.91	10.8777	439.854
2.912	10.8852	440.042
2.914	10.8927	440.227
2.916	10.9	440.41
2.918	10.9073	440.59
2.92	10.9146	440.769
2.922	10.9219	440.947
2.924	10.9292	441.124
2.926	10.9365	441.3
2.928	10.9437	441.475
2.93	10.951	441.648
2.932	10.9583	441.819
2.934	10.9658	441.989
2.936	10.9731	442.16
2.938	10.9804	442.332
2.94	10.9879	442.504
2.942	10.9954	442.676
2.944	11.0027	442.848
2.946	11.0102	443.02
2.948	11.0177	443.191
2.95	11.0252	443.361
2.952	11.0327	443.53
2.954	11.0402	443.698
2.956	11.0477	443.867
2.958	11.0552	444.036
2.96	11.0627	444.205
2.962	11.07	444.373
2.964	11.0775	444.542
2.966	11.085	444.71
2.968	11.0923	444.879
2.97	11.0996	445.048
2.972	11.1069	445.218
2.974	11.1142	445.388
2.976	11.1215	445.558
2.978	11.1288	445.728
2.98	11.136	445.897
2.982	11.1433	446.066
2.984	11.1506	446.234
2.986	11.1579	446.4
2.988	11.1652	446.567
2.99	11.1725	446.735
2.992	11.1798	446.903
2.994	11.1873	447.071
2.996	11.1946	447.239
2.998	11.2021	447.408
3	11.2096	447.577
3.002	11.2171	447.747
3.004	11.2248	447.917
3.006	11.2323	448.086
3.008	11.2396	448.254
3.01	11.2471	448.422
3.012	11.2546	448.59
3.014	11.2621	448.756
3.016	11.2694	448.92
3.018	11.2767	449.082
3.02	11.2842	449.241
3.022	11.2915	449.4
3.024	11.299	449.558
3.026	11.3063	449.716
3.028	11.3135	449.875
3.03	11.3208	450.035
3.032	11.3283	450.197
3.034	11.3356	450.359
3.036	11.3431	450.52
3.038	11.3504	450.68
3.04	11.3579	450.841
3.042	11.3652	451.001
3.044	11.3725	451.16
3.046	11.3798	451.318
3.048	11.3873	451.475
3.05	11.3946	451.632
3.052	11.4021	451.787
3.054	11.4094	451.943
3.056	11.4169	452.1
3.058	11.4244	452.258
3.06	11.4319	452.417
3.062	11.4394	452.575
3.064	11.4469	452.734
3.066	11.4544	452.892
3.068	11.4619	453.05
3.07	11.4696	453.208
3.072	11.4771	453.365
3.074	11.4846	453.521
3.076	11.4921	453.676
3.078	11.4994	453.831
3.08	11.5069	453.987
3.082	11.5142	454.143
3.084	11.5215	454.298
3.086	11.529	454.452
3.088	11.5363	454.606
3.09	11.5437	454.761
3.092	11.551	454.916
3.094	11.5583	455.071
3.096	11.5656	455.226
3.098	11.5731	455.38
3.1	11.5804	455.533
3.102	11.5877	455.685
3.104	11.595	455.838
3.106	11.6025	455.99
3.108	11.6098	456.141
3.11	11.6173	456.292
3.112	11.6246	456.442
3.114	11.6321	456.592
3.116	11.6394	456.741
3.118	11.6469	456.889
3.12	11.6544	457.036
3.122	11.6619	457.183
3.124	11.6692	457.33
3.126	11.6767	457.475
3.128	11.6842	457.618
3.13	11.6917	457.76
3.132	11.6992	457.902
3.134	11.7067	458.044
3.136	11.7142	458.186
3.138	11.7217	458.329
3.14	11.7292	458.471
3.142	11.7365	458.615
3.144	11.7438	458.759
3.146	11.751	458.903
3.148	11.7583	459.047
3.15	11.7656	459.19
3.152	11.7729	459.332
3.154	11.7804	459.471
3.156	11.7877	459.609
3.158	11.795	459.745
3.16	11.8025	459.88
3.162	11.8098	460.013
3.164	11.8173	460.145
3.166	11.8248	460.276
3.168	11.8321	460.406
3.17	11.8396	460.537
3.172	11.8471	460.669
3.174	11.8546	460.8
3.176	11.8621	460.93
3.178	11.8696	461.06
3.18	11.8769	461.19
3.182	11.8844	461.321
3.184	11.8917	461.452
3.186	11.8992	461.583
3.188	11.9065	461.714
3.19	11.914	461.845
3.192	11.9213	461.976
3.194	11.9285	462.105
3.196	11.936	462.234
3.198	11.9433	462.361
3.2	11.9506	462.488
3.202	11.9579	462.615
3.204	11.9652	462.743
3.206	11.9725	462.872
3.208	11.9798	463.002
3.21	11.9871	463.131
3.212	11.9944	463.26
3.214	12.0017	463.389
3.216	12.009	463.52
3.218	12.0162	463.65
3.22	12.0235	463.779
3.222	12.031	463.908
3.224	12.0385	464.038
3.226	12.046	464.167
3.228	12.0535	464.298
3.23	12.061	464.428
3.232	12.0685	464.558
3.234	12.0758	464.689
3.236	12.0833	464.819
3.238	12.0908	464.95
3.24	12.0983	465.081
3.242	12.1058	465.209
3.244	12.1133	465.337
3.246	12.1208	465.465
3.248	12.1281	465.591
3.25	12.1354	465.716
3.252	12.1429	465.841
3.254	12.1502	465.964
3.256	12.1575	466.087
3.258	12.1648	466.21
3.26	12.1721	466.334
3.262	12.1794	466.457
3.264	12.1867	466.58
3.266	12.194	466.702
3.268	12.2015	466.824
3.27	12.209	466.945
3.272	12.2163	467.067
3.274	12.2238	467.19
3.276	12.2312	467.311
3.278	12.2387	467.432
3.28	12.2462	467.555
3.282	12.2538	467.678
3.284	12.2615	467.802
3.286	12.269	467.927
3.288	12.2762	468.051
3.29	12.2837	468.175
3.292	12.2912	468.298
3.294	12.2985	468.422
3.296	12.306	468.545
3.298	12.3135	468.668
3.3	12.321	468.792
3.302	12.3285	468.915
3.304	12.3358	469.038
3.306	12.3433	469.16
3.308	12.3508	469.282
3.31	12.3581	469.402
3.312	12.3656	469.522
3.314	12.3729	469.642
3.316	12.3802	469.761
3.318	12.3875	469.879
3.32	12.3948	469.995
3.322	12.4021	470.11
3.324	12.4096	470.223
3.326	12.4169	470.334
3.328	12.4242	470.445
3.33	12.4317	470.555
3.332	12.439	470.666
3.334	12.4465	470.777
3.336	12.454	470.887
3.338	12.4615	470.998
3.34	12.4692	471.11
3.342	12.4767	471.223
3.344	12.4842	471.335
3.346	12.4917	471.449
3.348	12.4992	471.563
3.35	12.5067	471.676
3.352	12.514	471.787
3.354	12.5215	471.898
3.356	12.529	472.008
3.358	12.5363	472.117
3.36	12.5437	472.224
3.362	12.551	472.33
3.364	12.5585	472.436
3.366	12.5658	472.542
3.368	12.5733	472.65
3.37	12.5806	472.759
3.372	12.5879	472.87
3.374	12.5952	472.983
3.376	12.6025	473.096
3.378	12.6098	473.208
3.38	12.6171	473.319
3.382	12.6244	473.43
3.384	12.6317	473.539
3.386	12.6392	473.648
3.388	12.6465	473.755
3.39	12.654	473.862
3.392	12.6613	473.969
3.394	12.6687	474.076
3.396	12.6762	474.181
3.398	12.6837	474.286
3.4	12.691	474.39
3.402	12.6985	474.493
3.404	12.706	474.596
3.406	12.7133	474.699
3.408	12.7208	474.803
3.41	12.7281	474.907
3.412	12.7356	475.012
3.414	12.7429	475.117
3.416	12.7504	475.222
3.418	12.7577	475.327
3.42	12.765	475.433
3.422	12.7725	475.538
3.424	12.7798	475.642
3.426	12.7871	475.747
3.428	12.7944	475.851
3.43	12.8017	475.955
3.432	12.8087	476.058
3.434	12.816	476.16
3.436	12.8233	476.259
3.438	12.8306	476.359
3.44	12.8379	476.458
3.442	12.8452	476.558
3.444	12.8525	476.658
3.446	12.86	476.758
3.448	12.8675	476.86
3.45	12.875	476.962
3.452	12.8825	477.065
3.454	12.89	477.17
3.456	12.8975	477.274
3.458	12.905	477.378
3.46	12.9123	477.481
3.462	12.9198	477.583
3.464	12.9271	477.685
3.466	12.9344	477.787
3.468	12.9419	477.888
3.47	12.9492	477.987
3.472	12.9567	478.087
3.474	12.9642	478.188
3.476	12.9715	478.288
3.478	12.979	478.387
3.48	12.9863	478.487
3.482	12.9938	478.587
3.484	13.001	478.688
3.486	13.0083	478.788
3.488	13.0156	478.889
3.49	13.0229	478.989
3.492	13.0302	479.089
3.494	13.0375	479.188
3.496	13.0448	479.287
3.498	13.0523	479.386
3.5	13.0598	479.485
3.502	13.0673	479.583
3.504	13.0748	479.682
3.506	13.0823	479.782
3.508	13.0896	479.883
3.51	13.0971	479.985
3.512	13.1046	480.087
3.514	13.1121	480.188
3.516	13.1196	480.291
3.518	13.1271	480.394
3.52	13.1346	480.499
3.522	13.1421	480.605
3.524	13.1498	480.713
3.526	13.1573	480.822
3.528	13.1648	480.934
3.53	13.1721	481.046
3.532	13.1796	481.157
3.534	13.1869	481.267
3.536	13.1944	481.374
3.538	13.2017	481.48
3.54	13.209	481.586
3.542	13.2163	481.691
3.544	13.2235	481.795
3.546	13.231	481.897
3.548	13.2383	481.998
3.55	13.2456	482.096
3.552	13.2529	482.192
3.554	13.2602	482.286
3.556	13.2677	482.38
3.558	13.275	482.475
3.56	13.2825	482.57
3.562	13.29	482.664
3.564	13.2975	482.759
3.566	13.305	482.852
3.568	13.3123	482.943
3.57	13.3198	483.034
3.572	13.3273	483.126
3.574	13.3348	483.22
3.576	13.3423	483.314
3.578	13.3498	483.41
3.58	13.3573	483.507
3.582	13.3648	483.605
3.584	13.3721	483.702
3.586	13.3796	483.8
3.588	13.3869	483.899
3.59	13.3942	483.996
3.592	13.4017	484.092
3.594	13.409	484.187
3.596	13.4162	484.283
3.598	13.4235	484.378
3.6	13.4308	484.474
3.602	13.4381	484.569
3.604	13.4454	484.663
3.606	13.4527	484.756
3.608	13.46	484.847
3.61	13.4673	484.938
3.612	13.4748	485.027
3.614	13.4821	485.116
3.616	13.4896	485.206
3.618	13.4971	485.297
3.62	13.5046	485.388
3.622	13.5121	485.48
3.624	13.5196	485.573
3.626	13.5269	485.666
3.628	13.5344	485.759
3.63	13.5419	485.852
3.632	13.5492	485.946
3.634	13.5567	486.041
3.636	13.564	486.136
3.638	13.5715	486.232
3.64	13.5787	486.328
3.642	13.586	486.424
3.644	13.5935	486.52
3.646	13.6008	486.616
3.648	13.6083	486.712
3.65	13.6156	486.808
3.652	13.6231	486.902
3.654	13.6304	486.995
3.656	13.6377	487.088
3.658	13.645	487.18
3.66	13.6523	487.272
3.662	13.6596	487.363
3.664	13.6669	487.454
3.666	13.6742	487.546
3.668	13.6815	487.638
3.67	13.689	487.731
3.672	13.6962	487.823
3.674	13.7037	487.916
3.676	13.7112	488.01
3.678	13.7188	488.105
3.68	13.7263	488.2
3.682	13.7338	488.294
3.684	13.741	488.388
3.686	13.7485	488.483
3.688	13.756	488.577
3.69	13.7633	488.671
3.692	13.7708	488.765
3.694	13.7781	488.861
3.696	13.7856	488.958
3.698	13.7931	489.056
3.7	13.8004	489.155
3.702	13.8079	489.254
3.704	13.8152	489.352
3.706	13.8227	489.449
3.708	13.83	489.544
3.71	13.8375	489.637
3.712	13.8448	489.73
3.714	13.8521	489.822
3.716	13.8594	489.914
3.718	13.8667	490.008
3.72	13.874	490.103
3.722	13.8815	490.2
3.724	13.8887	490.298
3.726	13.896	490.395
3.728	13.9035	490.491
3.73	13.911	490.587
3.732	13.9185	490.683
3.734	13.926	490.78
3.736	13.9337	490.878
3.738	13.9413	490.976
3.74	13.9488	491.073
3.742	13.9563	491.172
3.744	13.9637	491.271
3.746	13.9712	491.371
3.748	13.9787	491.471
3.75	13.9863	491.57
3.752	13.9938	491.67
3.754	14.001	491.769
3.756	14.0085	491.868
3.758	14.0158	491.965
3.76	14.0231	492.062
3.762	14.0306	492.157
3.764	14.0379	492.252
3.766	14.0452	492.347
3.768	14.0527	492.442
3.77	14.06	492.535
3.772	14.0675	492.629
3.774	14.0748	492.722
3.776	14.0821	492.815
3.778	14.0896	492.907
3.78	14.0969	493
3.782	14.1044	493.092
3.784	14.1117	493.184
3.786	14.1192	493.275
3.788	14.1267	493.367
3.79	14.1342	493.461
3.792	14.1417	493.555
3.794	14.149	493.65
3.796	14.1565	493.745
3.798	14.164	493.841
3.8	14.1715	493.938
3.802	14.179	494.035
3.804	14.1862	494.132
3.806	14.1937	494.228
3.808	14.2012	494.324
3.81	14.2085	494.42
3.812	14.216	494.515
3.814	14.2233	494.609
3.816	14.2308	494.703
3.818	14.2381	494.796
3.82	14.2454	494.888
3.822	14.2527	494.98
3.824	14.26	495.073
3.826	14.2673	495.165
3.828	14.2748	495.257
3.83	14.2821	495.35
3.832	14.2894	495.443
3.834	14.2967	495.535
3.836	14.304	495.629
3.838	14.3112	495.722
3.84	14.3185	495.814
3.842	14.326	495.907
3.844	14.3335	495.999
3.846	14.3408	496.091
3.848	14.3483	496.182
3.85	14.3558	496.273
3.852	14.3633	496.362
3.854	14.3706	496.451
3.856	14.3781	496.539
3.858	14.3856	496.629
3.86	14.3931	496.719
3.862	14.4004	496.81
3.864	14.4079	496.902
3.866	14.4154	496.995
3.868	14.4227	497.089
3.87	14.4302	497.184
3.872	14.4375	497.28
3.874	14.4448	497.376
3.876	14.4523	497.472
3.878	14.4596	497.568
3.88	14.4669	497.665
3.882	14.4742	497.76
3.884	14.4815	497.855
3.886	14.4887	497.948
3.888	14.496	498.04
3.89	14.5033	498.132
3.892	14.5106	498.225
3.894	14.5181	498.318
3.896	14.5254	498.41
3.898	14.5329	498.502
3.9	14.5404	498.594
3.902	14.5477	498.686
3.904	14.5552	498.779
3.906	14.5627	498.873
3.908	14.5702	498.966
3.91	14.5777	499.059
3.912	14.5852	499.152
3.914	14.5927	499.245
3.916	14.6002	499.337
3.918	14.6075	499.429
3.92	14.615	499.52
3.922	14.6225	499.612
3.924	14.6298	499.705
3.926	14.6373	499.798
3.928	14.6446	499.891
3.93	14.6519	499.985
3.932	14.6592	500.08
3.934	14.6667	500.176
3.936	14.674	500.272
3.938	14.6813	500.37
3.94	14.6885	500.468
3.942	14.6958	500.566
3.944	14.7031	500.664
3.946	14.7106	500.761
3.948	14.7179	500.856
3.95	14.7254	500.949
3.952	14.7327	501.04
3.954	14.7402	501.131
3.956	14.7477	501.222
3.958	14.7552	501.312
3.96	14.7627	501.403
3.962	14.7702	501.495
3.964	14.7777	501.588
3.966	14.7852	501.681
3.968	14.7927	501.775
3.97	14.8	501.869
3.972	14.8075	501.964
3.974	14.8148	502.058
3.976	14.8223	502.152
3.978	14.8298	502.246
3.98	14.8371	502.341
3.982	14.8446	502.437
3.984	14.8521	502.532
3.986	14.8594	502.627
3.988	14.8669	502.722
3.99	14.8742	502.816
3.992	14.8817	502.91
3.994	14.889	503.004
3.996	14.8963	503.097
3.998	14.9035	503.19
[truncated: 7,563 more rows]

## Sheet: Double graft 2
Time (s)	Extension (mm)	Load(N)
0	0.08896	0.10433
0.002	0.08896	0.10146
0.004	0.08896	0.09723
0.006	0.08937	0.09107
0.008	0.09	0.08364
0.01	0.09104	0.07789
0.014	0.09417	0.08227
0.016	0.09646	0.09126
0.018	0.09937	0.10593
0.02	0.10292	0.13033
0.022	0.10708	0.1648
0.024	0.11208	0.20685
0.026	0.1175	0.25626
0.028	0.12333	0.31407
0.03	0.12937	0.37917
0.032	0.13583	0.44967
0.034	0.14229	0.52439
0.036	0.14896	0.60108
0.038	0.15562	0.67661
0.04	0.16229	0.74955
0.042	0.16875	0.81994
0.044	0.17521	0.88732
0.046	0.18187	0.95095
0.048	0.18833	1.01094
0.05	0.195	1.06812
0.052	0.20167	1.12395
0.054	0.20875	1.17986
0.056	0.21583	1.2359
0.058	0.22312	1.29097
0.06	0.23062	1.34489
0.062	0.23833	1.39896
0.064	0.24625	1.45408
0.066	0.25437	1.51009
0.068	0.26229	1.56655
0.07	0.27042	1.62269
0.072	0.27833	1.67712
0.074	0.28625	1.72927
0.076	0.29396	1.77965
0.078	0.30167	1.8281
0.08	0.30937	1.8738
0.082	0.31708	1.91687
0.084	0.32458	1.95875
0.086	0.33229	2.00077
0.088	0.34	2.04307
0.09	0.34771	2.08486
0.092	0.35562	2.1259
0.094	0.36375	2.1676
0.096	0.37208	2.21188
0.098	0.38021	2.25905
0.1	0.38854	2.30809
0.102	0.39708	2.35835
0.104	0.40542	2.40973
0.106	0.41375	2.46179
0.108	0.42208	2.51381
0.11	0.43021	2.56502
0.112	0.43833	2.6148
0.114	0.44646	2.66315
0.116	0.45458	2.71077
0.118	0.4625	2.75789
0.12	0.47042	2.80365
0.122	0.47833	2.84761
0.124	0.48625	2.89067
0.126	0.49437	2.93386
0.128	0.50229	2.97788
0.13	0.51042	3.02303
0.132	0.51833	3.0688
0.134	0.52646	3.11475
0.136	0.53458	3.16172
0.138	0.54271	3.21095
0.14	0.55083	3.26244
0.142	0.55896	3.3153
0.144	0.56729	3.36931
0.146	0.57542	3.42454
0.148	0.58375	3.48021
0.15	0.59187	3.53509
0.152	0.6	3.58827
0.154	0.60812	3.63967
0.156	0.61625	3.68981
0.158	0.62437	3.73889
0.16	0.6325	3.78643
0.162	0.64062	3.83204
0.164	0.64854	3.87621
0.166	0.65667	3.91961
0.168	0.66479	3.96231
0.17	0.67271	4.00438
0.172	0.68083	4.04652
0.174	0.68875	4.0894
0.176	0.69687	4.13357
0.178	0.70479	4.17972
0.18	0.71271	4.22769
0.182	0.72062	4.27594
0.184	0.72854	4.32338
0.186	0.73646	4.37071
0.188	0.74437	4.4185
0.19	0.75229	4.46548
0.192	0.76021	4.51028
0.194	0.76812	4.55341
0.196	0.77604	4.59616
0.198	0.78396	4.639
0.2	0.79187	4.68227
0.202	0.79979	4.72695
0.204	0.80792	4.77349
0.206	0.81604	4.82136
0.208	0.82396	4.87024
0.21	0.83187	4.92006
0.212	0.84	4.9702
0.214	0.84792	5.01992
0.216	0.85583	5.06929
0.218	0.86375	5.11888
0.22	0.87167	5.16884
0.222	0.87958	5.21879
0.224	0.88729	5.26814
0.226	0.89521	5.31647
0.228	0.90292	5.3638
0.23	0.91062	5.41043
0.232	0.91833	5.45653
0.234	0.92604	5.50239
0.236	0.93375	5.54867
0.238	0.94125	5.59618
0.24	0.94896	5.64548
0.242	0.95667	5.69681
0.244	0.96458	5.75023
0.246	0.97229	5.80556
0.248	0.98021	5.86234
0.25	0.98792	5.92009
0.252	0.99583	5.97871
0.254	1.00375	6.03836
0.256	1.01167	6.09854
0.258	1.01958	6.15822
0.26	1.0275	6.21736
0.262	1.03521	6.2769
0.264	1.04292	6.33711
0.266	1.05083	6.39714
0.268	1.05854	6.45639
0.27	1.06604	6.51522
0.272	1.07375	6.57407
0.274	1.08146	6.6333
0.276	1.08917	6.6934
0.278	1.09667	6.75438
0.28	1.10437	6.81548
0.282	1.11208	6.87597
0.284	1.11979	6.93595
0.286	1.12729	6.99623
0.288	1.135	7.05708
0.29	1.1425	7.11785
0.292	1.15021	7.17821
0.294	1.15792	7.23925
0.296	1.16542	7.30245
0.298	1.17312	7.36779
0.3	1.18083	7.43433
0.302	1.18854	7.50216
0.304	1.19625	7.57197
0.306	1.20396	7.64353
0.308	1.21167	7.71615
0.31	1.21937	7.7898
0.312	1.22708	7.86478
0.314	1.23479	7.94075
0.316	1.2425	8.01761
0.318	1.25021	8.09608
0.32	1.25792	8.17624
0.322	1.26542	8.25714
0.324	1.27312	8.33851
0.326	1.28083	8.42072
0.328	1.28854	8.50386
0.33	1.29625	8.58781
0.332	1.30396	8.67263
0.334	1.31167	8.75853
0.336	1.31917	8.8457
0.338	1.32667	8.93431
0.34	1.33417	9.02415
0.342	1.34167	9.11444
0.344	1.34917	9.20484
0.346	1.35667	9.29603
0.348	1.36417	9.38892
0.35	1.37187	9.4842
0.352	1.37937	9.58223
0.354	1.38687	9.68285
0.356	1.39458	9.78584
0.358	1.40229	9.89123
0.36	1.41	9.99896
0.362	1.41771	10.1085
0.364	1.42542	10.219
0.366	1.43333	10.3298
0.368	1.44104	10.4413
0.37	1.44875	10.5539
0.372	1.45646	10.6678
0.374	1.46417	10.7818
0.376	1.47187	10.8948
0.378	1.47958	11.0068
0.38	1.48708	11.1183
0.382	1.49479	11.2297
0.384	1.50229	11.3406
0.386	1.50979	11.4506
0.388	1.51729	11.56
0.39	1.52479	11.6694
0.392	1.53229	11.7794
0.394	1.53979	11.8904
0.396	1.54729	12.0026
0.398	1.555	12.1156
0.4	1.5625	12.2291
0.402	1.57	12.3433
0.404	1.5775	12.4596
0.406	1.585	12.5783
0.408	1.59271	12.6985
0.41	1.60021	12.8205
0.412	1.60792	12.9448
0.414	1.61542	13.0716
0.416	1.62312	13.1996
0.418	1.63083	13.3283
0.42	1.63854	13.4582
0.422	1.64604	13.5892
0.424	1.65375	13.7209
0.426	1.66125	13.8537
0.428	1.66896	13.9878
0.43	1.67646	14.1233
0.432	1.68396	14.2596
0.434	1.69146	14.3961
0.436	1.69917	14.5329
0.438	1.70667	14.6705
0.44	1.71417	14.8091
0.442	1.72167	14.9488
0.444	1.72917	15.0898
0.446	1.73687	15.2318
0.448	1.74437	15.3744
0.45	1.75167	15.5172
0.452	1.75917	15.6598
0.454	1.76667	15.8017
0.456	1.77396	15.9426
0.458	1.78146	16.0823
0.46	1.78875	16.2219
0.462	1.79625	16.3624
0.464	1.80354	16.5034
0.466	1.81104	16.6446
0.468	1.81854	16.7869
0.47	1.82604	16.9307
0.472	1.83354	17.0755
0.474	1.84104	17.221
0.476	1.84875	17.3672
0.478	1.85625	17.5139
0.48	1.86375	17.6607
0.482	1.87146	17.8076
0.484	1.87896	17.9548
0.486	1.88667	18.1019
0.488	1.89417	18.2485
0.49	1.90167	18.3941
0.492	1.90917	18.5387
0.494	1.91667	18.6824
0.496	1.92417	18.8249
0.498	1.93146	18.9662
0.5	1.93875	19.1063
0.502	1.94604	19.2458
0.504	1.95333	19.3857
0.506	1.96062	19.5261
0.508	1.96792	19.6668
0.51	1.97542	19.8083
0.512	1.98271	19.951
0.514	1.99	20.0953
0.516	1.99729	20.2409
0.518	2.00479	20.3871
0.52	2.01208	20.533
0.522	2.01958	20.6788
0.524	2.02687	20.825
0.526	2.03437	20.9718
0.528	2.04187	21.1194
0.53	2.04937	21.2685
0.532	2.05687	21.4189
0.534	2.06437	21.5701
0.536	2.07187	21.7218
0.538	2.07958	21.8749
0.54	2.08708	22.0296
0.542	2.09479	22.1857
0.544	2.10229	22.3433
0.546	2.10979	22.5021
0.548	2.1175	22.6617
0.55	2.125	22.8217
0.552	2.1325	22.9821
0.554	2.14	23.1424
0.556	2.1475	23.3023
0.558	2.155	23.4623
0.56	2.16229	23.6235
0.562	2.16979	23.7853
0.564	2.17729	23.9468
0.566	2.18458	24.1073
0.568	2.19208	24.2674
0.57	2.19937	24.428
0.572	2.20687	24.5892
0.574	2.21437	24.7507
0.576	2.22187	24.9127
0.578	2.22937	25.076
0.58	2.23687	25.2408
0.582	2.24458	25.4072
0.584	2.25208	25.5753
0.586	2.25979	25.7454
0.588	2.26729	25.9172
0.59	2.275	26.0902
0.592	2.2825	26.264
0.594	2.29	26.4388
0.596	2.2975	26.6148
0.598	2.305	26.7914
0.6	2.31271	26.9684
0.602	2.32021	27.1465
0.604	2.3275	27.3262
0.606	2.335	27.5072
0.608	2.3425	27.6888
0.61	2.34979	27.8713
0.612	2.35729	28.0552
0.614	2.36479	28.2413
0.616	2.37208	28.4293
0.618	2.37958	28.6192
0.62	2.38687	28.8108
0.622	2.39437	29.0042
0.624	2.40167	29.1988
0.626	2.40917	29.3946
0.628	2.41646	29.5922
0.63	2.42396	29.7919
0.632	2.43125	29.9936
0.634	2.43875	30.1973
0.636	2.44625	30.4038
0.638	2.45375	30.613
0.64	2.46125	30.824
0.642	2.46875	31.0359
0.644	2.47646	31.2488
0.646	2.48396	31.4628
0.648	2.49146	31.6778
0.65	2.49896	31.8941
0.652	2.50646	32.112
0.654	2.51375	32.3312
0.656	2.52125	32.5519
0.658	2.52854	32.7741
0.66	2.53604	32.998
0.662	2.54333	33.2234
0.664	2.55083	33.4501
0.666	2.55812	33.6778
0.668	2.56562	33.907
0.67	2.57312	34.1382
0.672	2.58042	34.3715
0.674	2.58771	34.6067
0.676	2.59521	34.8438
0.678	2.6025	35.0831
0.68	2.60979	35.3241
0.682	2.61687	35.5661
0.684	2.62417	35.809
0.686	2.63146	36.0529
0.688	2.63896	36.2978
0.69	2.64625	36.5438
0.692	2.65375	36.7909
0.694	2.66125	37.039
0.696	2.66875	37.288
0.698	2.67646	37.538
0.7	2.68396	37.7893
0.702	2.69146	38.0425
0.704	2.69896	38.2982
0.706	2.70646	38.557
0.708	2.71396	38.8192
0.71	2.72125	39.0851
0.712	2.72875	39.3546
0.714	2.73604	39.6267
0.716	2.74354	39.9005
0.718	2.75083	40.1754
0.72	2.75812	40.4506
0.722	2.76542	40.7259
0.724	2.77271	41.0011
0.726	2.78	41.276
0.728	2.7875	41.5512
0.73	2.79479	41.8274
0.732	2.80208	42.1048
0.734	2.80937	42.3824
0.736	2.81667	42.6602
0.738	2.82417	42.9387
0.74	2.83146	43.2178
0.742	2.83896	43.4975
0.744	2.84646	43.7775
0.746	2.85396	44.0578
0.748	2.86146	44.3389
0.75	2.86896	44.6215
0.752	2.87646	44.9064
0.754	2.88396	45.193
0.756	2.89146	45.4804
0.758	2.89896	45.768
0.76	2.90625	46.0558
0.762	2.91375	46.3445
0.764	2.92125	46.6338
0.766	2.92875	46.9233
0.768	2.93604	47.2131
0.77	2.94354	47.5036
0.772	2.95104	47.7951
0.774	2.95854	48.0874
0.776	2.96604	48.3806
0.778	2.97333	48.6743
0.78	2.98083	48.9682
0.782	2.98833	49.2622
0.784	2.99562	49.5567
0.786	3.00292	49.8517
0.788	3.01021	50.1468
0.79	3.0175	50.4412
0.792	3.02479	50.7351
0.794	3.03208	51.0287
0.796	3.03937	51.3223
0.798	3.04667	51.6156
0.8	3.05417	51.9088
0.802	3.06167	52.2029
0.804	3.06917	52.4987
0.806	3.07667	52.7961
0.808	3.08417	53.0942
0.81	3.09167	53.393
0.812	3.09917	53.6927
0.814	3.10667	53.9935
0.816	3.11437	54.2947
0.818	3.12187	54.5962
0.82	3.12937	54.8981
0.822	3.13687	55.2006
0.824	3.14437	55.5033
0.826	3.15167	55.8057
0.828	3.15917	56.1088
0.83	3.16646	56.4129
0.832	3.17396	56.7177
0.834	3.18125	57.0229
0.836	3.18854	57.3288
0.838	3.19583	57.6353
0.84	3.20333	57.942
0.842	3.21062	58.2496
0.844	3.21792	58.5585
0.846	3.22521	58.8684
0.848	3.2325	59.1784
0.85	3.24	59.4883
0.852	3.24729	59.7988
0.854	3.25458	60.1103
0.856	3.26208	60.4225
0.858	3.26958	60.7354
0.86	3.27708	61.0501
0.862	3.28437	61.3681
0.864	3.29187	61.6897
0.866	3.29937	62.0142
0.868	3.30687	62.3415
0.87	3.31437	62.671
0.872	3.32187	63.0018
0.874	3.32937	63.3329
0.876	3.33687	63.6641
0.878	3.34437	63.9955
0.88	3.35187	64.3272
0.882	3.35917	64.6599
0.884	3.36646	64.9943
0.886	3.37396	65.3301
0.888	3.38125	65.667
0.89	3.38875	66.0044
0.892	3.39604	66.3425
0.894	3.40333	66.6822
0.896	3.41062	67.0239
0.898	3.41792	67.3674
0.9	3.42521	67.7122
0.902	3.43271	68.0581
0.904	3.44	68.4051
0.906	3.44729	68.7534
0.908	3.45458	69.1032
0.91	3.46187	69.4544
0.912	3.46917	69.8073
0.914	3.47667	70.1619
0.916	3.48417	70.5179
0.918	3.49167	70.8756
0.92	3.49896	71.2354
0.922	3.50646	71.5973
0.924	3.51396	71.9605
0.926	3.52146	72.3249
0.928	3.52896	72.6906
0.93	3.53646	73.0578
0.932	3.54396	73.4262
0.934	3.55125	73.7956
0.936	3.55875	74.1661
0.938	3.56625	74.5376
0.94	3.57354	74.9098
0.942	3.58104	75.2827
0.944	3.58833	75.6566
0.946	3.59583	76.031
0.948	3.60312	76.4056
0.95	3.61042	76.7809
0.952	3.61771	77.1577
0.954	3.62479	77.5362
0.956	3.63208	77.9163
0.958	3.63937	78.2977
0.96	3.64667	78.6794
0.962	3.65396	79.0612
0.964	3.66125	79.4428
0.966	3.66854	79.8244
0.968	3.67604	80.2063
0.97	3.68333	80.5888
0.972	3.69083	80.972
0.974	3.69833	81.356
0.976	3.70583	81.7415
0.978	3.71354	82.1282
0.98	3.72104	82.5152
0.982	3.72854	82.9023
0.984	3.73604	83.2903
0.986	3.74354	83.6791
0.988	3.75083	84.068
0.99	3.75833	84.4567
0.992	3.76562	84.8455
0.994	3.77292	85.2349
0.996	3.78042	85.6251
0.998	3.78771	86.016
1	3.795	86.4072
1.002	3.8025	86.7977
1.004	3.81	87.1876
1.006	3.81729	87.5773
1.008	3.82479	87.967
1.01	3.83229	88.3571
1.012	3.83958	88.7478
1.014	3.84687	89.1393
1.016	3.85437	89.5319
1.018	3.86167	89.926
1.02	3.86896	90.3213
1.022	3.87646	90.7169
1.024	3.88375	91.1119
1.026	3.89125	91.5065
1.028	3.89854	91.901
1.03	3.90604	92.2959
1.032	3.91333	92.6914
1.034	3.92083	93.0875
1.036	3.92833	93.4846
1.038	3.93604	93.8826
1.04	3.94354	94.2811
1.042	3.95104	94.68
1.044	3.95854	95.0797
1.046	3.96604	95.4797
1.048	3.97354	95.8795
1.05	3.98104	96.2796
1.052	3.98854	96.6818
1.054	3.99604	97.0861
1.056	4.00354	97.4913
1.058	4.01083	97.8973
1.06	4.01833	98.3044
1.062	4.02562	98.7126
1.064	4.03312	99.1212
1.066	4.04042	99.5299
1.068	4.04771	99.9392
1.07	4.05479	100.349
1.072	4.06208	100.761
1.074	4.06937	101.173
1.076	4.07667	101.586
1.078	4.08417	102
1.08	4.09167	102.415
1.082	4.09917	102.83
1.084	4.10667	103.247
1.086	4.11417	103.664
1.088	4.12167	104.083
1.09	4.12917	104.502
1.092	4.13667	104.923
1.094	4.14417	105.344
1.096	4.15167	105.767
1.098	4.15896	106.19
1.1	4.16646	106.614
1.102	4.17396	107.04
1.104	4.18125	107.466
1.106	4.18875	107.892
1.108	4.19604	108.319
1.11	4.20354	108.747
1.112	4.21104	109.176
1.114	4.21833	109.607
1.116	4.22583	110.038
1.118	4.23312	110.47
1.12	4.24042	110.902
1.122	4.24771	111.334
1.124	4.25521	111.765
1.126	4.2625	112.196
1.128	4.26958	112.627
1.13	4.27687	113.058
1.132	4.28417	113.49
1.134	4.29146	113.922
1.136	4.29875	114.356
1.138	4.30625	114.789
1.14	4.31354	115.223
1.142	4.32104	115.658
1.144	4.32854	116.094
1.146	4.33604	116.531
1.148	4.34354	116.97
1.15	4.35104	117.41
1.152	4.35854	117.851
1.154	4.36604	118.295
1.156	4.37333	118.739
1.158	4.38083	119.184
1.16	4.38812	119.628
1.162	4.39562	120.073
1.164	4.40292	120.516
1.166	4.41042	120.961
1.168	4.41792	121.406
1.17	4.42521	121.852
1.172	4.4325	122.3
1.174	4.44	122.747
1.176	4.44729	123.194
1.178	4.45458	123.641
1.18	4.46167	124.088
1.182	4.46896	124.535
1.184	4.47625	124.98
1.186	4.48354	125.426
1.188	4.49083	125.87
1.19	4.49812	126.314
1.192	4.50542	126.756
1.194	4.51271	127.198
1.196	4.52021	127.639
1.198	4.52771	128.079
1.2	4.53521	128.517
1.202	4.54271	128.956
1.204	4.55021	129.397
1.206	4.55771	129.84
1.208	4.56521	130.285
1.21	4.5725	130.732
1.212	4.58	131.18
1.214	4.58729	131.63
1.216	4.59458	132.078
1.218	4.60208	132.525
1.22	4.60937	132.972
1.222	4.61687	133.418
1.224	4.62437	133.864
1.226	4.63167	134.31
1.228	4.63917	134.757
1.23	4.64646	135.203
1.232	4.65396	135.649
1.234	4.66125	136.096
1.236	4.66854	136.545
1.238	4.67583	136.995
1.24	4.68312	137.445
1.242	4.69042	137.897
1.244	4.69792	138.35
1.246	4.70521	138.804
1.248	4.7125	139.259
1.25	4.72	139.714
1.252	4.7275	140.171
1.254	4.735	140.629
1.256	4.7425	141.089
1.258	4.74979	141.55
1.26	4.75729	142.012
1.262	4.76479	142.476
1.264	4.77229	142.94
1.266	4.77979	143.406
1.268	4.78708	143.873
1.27	4.79458	144.341
1.272	4.80208	144.81
1.274	4.80958	145.279
1.276	4.81708	145.75
1.278	4.82437	146.223
1.28	4.83187	146.696
1.282	4.83937	147.17
1.284	4.84687	147.642
1.286	4.85417	148.114
1.288	4.86167	148.585
1.29	4.86896	149.055
1.292	4.87646	149.525
1.294	4.88375	149.995
1.296	4.89104	150.465
1.298	4.89854	150.935
1.3	4.90583	151.406
1.302	4.91312	151.878
1.304	4.92042	152.35
1.306	4.92792	152.822
1.308	4.93521	153.294
1.31	4.94271	153.767
1.312	4.95	154.239
1.314	4.9575	154.712
1.316	4.965	155.185
1.318	4.9725	155.658
1.32	4.98	156.129
1.322	4.9875	156.6
1.324	4.995	157.071
1.326	5.0025	157.542
1.328	5.00979	158.012
1.33	5.01729	158.481
1.332	5.02479	158.95
1.334	5.03208	159.419
1.336	5.03958	159.888
1.338	5.04687	160.359
1.34	5.05437	160.828
1.342	5.06167	161.297
1.344	5.06917	161.765
1.346	5.07646	162.232
1.348	5.08375	162.699
1.35	5.09104	163.166
1.352	5.09833	163.633
1.354	5.10583	164.099
1.356	5.11312	164.566
1.358	5.12042	165.034
1.36	5.12771	165.501
1.362	5.135	165.97
1.364	5.14229	166.44
1.366	5.14979	166.91
1.368	5.15729	167.383
1.37	5.16458	167.857
1.372	5.17208	168.333
1.374	5.17958	168.81
1.376	5.18708	169.288
1.378	5.19458	169.766
1.38	5.20208	170.242
1.382	5.20958	170.716
1.384	5.21708	171.191
1.386	5.22458	171.666
1.388	5.23187	172.141
1.39	5.23937	172.614
1.392	5.24687	173.086
1.394	5.25417	173.557
1.396	5.26146	174.028
1.398	5.26875	174.498
1.4	5.27604	174.968
1.402	5.28333	175.439
1.404	5.29062	175.911
1.406	5.29792	176.384
1.408	5.30521	176.859
1.41	5.3125	177.335
1.412	5.31979	177.813
1.414	5.32708	178.291
1.416	5.33437	178.769
1.418	5.34167	179.248
1.42	5.34896	179.727
1.422	5.35625	180.206
1.424	5.36375	180.685
1.426	5.37125	181.165
1.428	5.37875	181.647
1.43	5.38625	182.131
1.432	5.39375	182.616
1.434	5.40125	183.103
1.436	5.40854	183.591
1.438	5.41604	184.081
1.44	5.42354	184.571
1.442	5.43083	185.061
1.444	5.43833	185.551
1.446	5.44583	186.04
1.448	5.45312	186.53
1.45	5.46062	187.018
1.452	5.46812	187.507
1.454	5.47542	187.994
1.456	5.48271	188.479
1.458	5.49	188.963
1.46	5.49729	189.446
1.462	5.50458	189.928
1.464	5.51187	190.409
1.466	5.51917	190.891
1.468	5.52667	191.373
1.47	5.53396	191.856
1.472	5.54125	192.339
1.474	5.54854	192.822
1.476	5.55604	193.305
1.478	5.56354	193.786
1.48	5.57104	194.268
1.482	5.57854	194.75
1.484	5.58604	195.232
1.486	5.59354	195.713
1.488	5.60104	196.193
1.49	5.60854	196.672
1.492	5.61583	197.15
1.494	5.62333	197.628
1.496	5.63083	198.106
1.498	5.63833	198.584
1.5	5.64583	199.062
1.502	5.65333	199.542
1.504	5.66062	200.022
1.506	5.66812	200.504
1.508	5.67562	200.985
1.51	5.68312	201.467
1.512	5.69062	201.95
1.514	5.69792	202.432
1.516	5.70542	202.915
1.518	5.71271	203.397
1.52	5.72	203.879
1.522	5.72729	204.359
1.524	5.73458	204.838
1.526	5.74187	205.318
1.528	5.74896	205.799
1.53	5.75646	206.28
1.532	5.76375	206.76
1.534	5.77125	207.241
1.536	5.77854	207.722
1.538	5.78604	208.204
1.54	5.79354	208.686
1.542	5.80125	209.168
1.544	5.80875	209.648
1.546	5.81625	210.13
1.548	5.82375	210.613
1.55	5.83125	211.099
1.552	5.83875	211.587
1.554	5.84625	212.077
1.556	5.85354	212.566
1.558	5.86104	213.054
1.56	5.86833	213.543
1.562	5.87562	214.03
1.564	5.88312	214.517
1.566	5.89042	215.002
1.568	5.89771	215.485
1.57	5.905	215.967
1.572	5.91229	216.448
1.574	5.91958	216.928
1.576	5.92687	217.407
1.578	5.93417	217.887
1.58	5.94146	218.368
1.582	5.94896	218.849
1.584	5.95625	219.331
1.586	5.96354	219.813
1.588	5.97104	220.297
1.59	5.97854	220.78
1.592	5.98583	221.262
1.594	5.99333	221.745
1.596	6.00083	222.229
1.598	6.00812	222.715
1.6	6.01562	223.202
1.602	6.02312	223.691
1.604	6.03042	224.179
1.606	6.03792	224.667
1.608	6.04542	225.155
1.61	6.05271	225.641
1.612	6.06021	226.126
1.614	6.0675	226.609
1.616	6.075	227.09
1.618	6.08229	227.572
1.62	6.08979	228.054
1.622	6.09708	228.535
1.624	6.10437	229.015
1.626	6.11167	229.495
1.628	6.11896	229.976
1.63	6.12625	230.457
1.632	6.13354	230.939
1.634	6.14083	231.422
1.636	6.14812	231.906
1.638	6.15562	232.39
1.64	6.16292	232.874
1.642	6.17021	233.357
1.644	6.17771	233.841
1.646	6.185	234.323
1.648	6.19229	234.803
1.65	6.19979	235.284
1.652	6.20729	235.764
1.654	6.21458	236.244
1.656	6.22208	236.723
1.658	6.22958	237.204
1.66	6.23687	237.685
1.662	6.24437	238.167
1.664	6.25187	238.65
1.666	6.25937	239.134
1.668	6.26667	239.619
1.67	6.27417	240.104
1.672	6.28167	240.59
1.674	6.28917	241.076
1.676	6.29667	241.562
1.678	6.30396	242.048
1.68	6.31125	242.532
1.682	6.31875	243.015
1.684	6.32604	243.497
1.686	6.33333	243.977
1.688	6.34062	244.456
1.69	6.34771	244.932
1.692	6.355	245.407
1.694	6.36229	245.883
1.696	6.36979	246.359
1.698	6.37708	246.836
1.7	6.38458	247.314
1.702	6.39208	247.793
1.704	6.39958	248.272
1.706	6.40708	248.752
1.708	6.41458	249.233
1.71	6.42229	249.715
1.712	6.42979	250.197
1.714	6.43729	250.678
1.716	6.44479	251.16
1.718	6.45229	251.641
1.72	6.45979	252.123
1.722	6.46729	252.603
1.724	6.47458	253.081
1.726	6.48208	253.558
1.728	6.48937	254.036
1.73	6.49687	254.513
1.732	6.50417	254.991
1.734	6.51146	255.468
1.736	6.51896	255.946
1.738	6.52646	256.424
1.74	6.53375	256.901
1.742	6.54125	257.378
1.744	6.54854	257.854
1.746	6.55604	258.327
1.748	6.56333	258.799
1.75	6.57062	259.27
1.752	6.57812	259.742
1.754	6.58542	260.214
1.756	6.59271	260.685
1.758	6.60021	261.155
1.76	6.60771	261.625
1.762	6.615	262.094
1.764	6.6225	262.564
1.766	6.63	263.034
1.768	6.6375	263.505
1.77	6.645	263.977
1.772	6.6525	264.451
1.774	6.66	264.926
1.776	6.6675	265.401
1.778	6.675	265.878
1.78	6.68229	266.354
1.782	6.68979	266.83
1.784	6.69729	267.305
1.786	6.70458	267.781
1.788	6.71208	268.256
1.79	6.71937	268.73
1.792	6.72667	269.203
1.794	6.73417	269.675
1.796	6.74146	270.147
1.798	6.74875	270.618
1.8	6.75604	271.089
1.802	6.76333	271.56
1.804	6.77042	272.03
1.806	6.77771	272.501
1.808	6.785	272.971
1.81	6.79229	273.441
1.812	6.79979	273.911
1.814	6.80708	274.381
1.816	6.81458	274.851
1.818	6.82208	275.321
1.82	6.82958	275.791
1.822	6.83708	276.262
1.824	6.84437	276.732
1.826	6.85187	277.202
1.828	6.85937	277.672
1.83	6.86687	278.14
1.832	6.87437	278.607
1.834	6.88167	279.074
1.836	6.88917	279.541
1.838	6.89646	280.008
1.84	6.90396	280.474
1.842	6.91125	280.939
1.844	6.91875	281.403
1.846	6.92604	281.867
1.848	6.93333	282.329
1.85	6.94062	282.791
1.852	6.94792	283.252
1.854	6.95542	283.714
1.856	6.96271	284.175
1.858	6.97	284.636
1.86	6.97708	285.096
1.862	6.98437	285.556
1.864	6.99146	286.015
1.866	6.99875	286.473
1.868	7.00604	286.929
1.87	7.01333	287.385
1.872	7.02062	287.839
1.874	7.02812	288.292
1.876	7.03542	288.745
1.878	7.04292	289.198
1.88	7.05042	289.651
1.882	7.05771	290.102
1.884	7.06521	290.555
1.886	7.07271	291.009
1.888	7.08021	291.465
1.89	7.08771	291.921
1.892	7.09521	292.378
1.894	7.10271	292.836
1.896	7.11021	293.293
1.898	7.11771	293.749
1.9	7.12521	294.204
1.902	7.13271	294.658
1.904	7.14021	295.113
1.906	7.14771	295.568
1.908	7.15521	296.025
1.91	7.1625	296.484
1.912	7.17	296.944
1.914	7.17729	297.406
1.916	7.18458	297.866
1.918	7.19187	298.326
1.92	7.19917	298.784
1.922	7.20646	299.241
1.924	7.21375	299.697
1.926	7.22125	300.153
1.928	7.22875	300.608
1.93	7.23625	301.064
1.932	7.24375	301.52
1.934	7.25125	301.977
1.936	7.25875	302.433
1.938	7.26625	302.888
1.94	7.27375	303.343
1.942	7.28125	303.797
1.944	7.28875	304.251
1.946	7.29625	304.704
1.948	7.30375	305.156
1.95	7.31125	305.607
1.952	7.31896	306.058
1.954	7.32646	306.51
1.956	7.33375	306.961
1.958	7.34125	307.412
1.96	7.34854	307.863
1.962	7.35604	308.314
1.964	7.36333	308.764
1.966	7.37062	309.215
1.968	7.37792	309.665
1.97	7.38521	310.114
1.972	7.3925	310.562
1.974	7.39979	311.007
1.976	7.40729	311.452
1.978	7.41458	311.896
1.98	7.42187	312.338
1.982	7.42937	312.778
1.984	7.43667	313.218
1.986	7.44417	313.657
1.988	7.45167	314.096
1.99	7.45917	314.535
1.992	7.46667	314.975
1.994	7.47417	315.416
1.996	7.48167	315.858
1.998	7.48896	316.3
2	7.49646	316.743
2.002	7.50396	317.187
2.004	7.51125	317.63
2.006	7.51875	318.072
2.008	7.52604	318.513
2.01	7.53354	318.952
2.012	7.54083	319.389
2.014	7.54833	319.824
2.016	7.55562	320.259
2.018	7.56312	320.693
2.02	7.57042	321.127
2.022	7.57771	321.561
2.024	7.585	321.995
2.026	7.59208	322.429
2.028	7.59937	322.863
2.03	7.60667	323.297
2.032	7.61396	323.729
2.034	7.62125	324.162
2.036	7.62875	324.594
2.038	7.63604	325.027
2.04	7.64354	325.459
2.042	7.65104	325.891
2.044	7.65854	326.323
2.046	7.66604	326.755
2.048	7.67354	327.187
2.05	7.68104	327.619
2.052	7.68854	328.05
2.054	7.69583	328.482
2.056	7.70312	328.913
2.058	7.71062	329.343
2.06	7.71792	329.772
2.062	7.72521	330.199
2.064	7.7325	330.627
2.066	7.73979	331.056
2.068	7.74729	331.486
2.07	7.75458	331.917
2.072	7.76187	332.348
2.074	7.76937	332.778
2.076	7.77667	333.206
2.078	7.78417	333.633
2.08	7.79167	334.057
2.082	7.79896	334.48
2.084	7.80646	334.902
2.086	7.81375	335.323
2.088	7.82104	335.744
2.09	7.82833	336.162
2.092	7.83562	336.579
2.094	7.84292	336.994
2.096	7.85021	337.407
2.098	7.8575	337.819
2.1	7.86479	338.231
2.102	7.87229	338.643
2.104	7.87958	339.055
2.106	7.88708	339.468
2.108	7.89458	339.881
2.11	7.90229	340.294
2.112	7.90979	340.707
2.114	7.91729	341.121
2.116	7.92479	341.535
2.118	7.93229	341.948
2.12	7.93958	342.361
2.122	7.94708	342.775
2.124	7.95437	343.188
2.126	7.96167	343.601
2.128	7.96917	344.013
2.13	7.97646	344.425
2.132	7.98375	344.836
2.134	7.99104	345.247
2.136	7.99833	345.657
2.138	8.00541	346.067
2.14	8.01271	346.476
2.142	8.02021	346.883
2.144	8.0275	347.289
2.146	8.035	347.695
2.148	8.04229	348.1
2.15	8.04979	348.504
2.152	8.05729	348.907
2.154	8.06479	349.311
2.156	8.07229	349.714
2.158	8.07979	350.117
2.16	8.08729	350.52
2.162	8.09479	350.924
2.164	8.10229	351.326
2.166	8.10979	351.729
2.168	8.11708	352.132
2.17	8.12458	352.535
2.172	8.13208	352.937
2.174	8.13958	353.338
2.176	8.14687	353.738
2.178	8.15437	354.138
2.18	8.16187	354.538
2.182	8.16937	354.937
2.184	8.17687	355.337
2.186	8.18417	355.737
2.188	8.19167	356.137
2.19	8.19917	356.537
2.192	8.20646	356.937
2.194	8.21375	357.337
2.196	8.22104	357.735
2.198	8.22833	358.131
2.2	8.23583	358.525
2.202	8.24312	358.919
2.204	8.25042	359.311
2.206	8.25771	359.702
2.208	8.26521	360.091
2.21	8.27271	360.479
2.212	8.28021	360.866
2.214	8.28771	361.253
2.216	8.295	361.64
2.218	8.3025	362.025
2.22	8.31	362.41
2.222	8.3175	362.795
2.224	8.325	363.179
2.226	8.3325	363.565
2.228	8.34	363.952
2.23	8.3475	364.338
2.232	8.355	364.723
2.234	8.3625	365.106
2.236	8.36979	365.489
2.238	8.37729	365.871
2.24	8.38458	366.251
2.242	8.39187	366.63
2.244	8.39917	367.009
2.246	8.40646	367.388
2.248	8.41375	367.764
2.25	8.42104	368.138
2.252	8.42833	368.51
2.254	8.43562	368.879
2.256	8.44291	369.245
2.258	8.45021	369.61
2.26	8.45771	369.973
2.262	8.465	370.335
2.264	8.47229	370.697
2.266	8.47979	371.057
2.268	8.48729	371.418
2.27	8.49458	371.778
2.272	8.50208	372.138
2.274	8.50958	372.497
2.276	8.51708	372.856
2.278	8.52437	373.214
2.28	8.53187	373.571
2.282	8.53917	373.929
2.284	8.54667	374.286
2.286	8.55416	374.643
2.288	8.56167	374.999
2.29	8.56896	375.355
2.292	8.57646	375.71
2.294	8.58396	376.066
2.296	8.59125	376.422
2.298	8.59875	376.778
2.3	8.60604	377.133
2.302	8.61333	377.488
2.304	8.62062	377.841
2.306	8.62791	378.194
2.308	8.635	378.545
2.31	8.64229	378.894
2.312	8.64958	379.242
2.314	8.65687	379.588
2.316	8.66437	379.933
2.318	8.67167	380.278
2.32	8.67896	380.624
2.322	8.68646	380.97
2.324	8.69396	381.315
2.326	8.70125	381.659
2.328	8.70875	382.003
2.33	8.71625	382.345
2.332	8.72375	382.685
2.334	8.73125	383.024
2.336	8.73875	383.363
2.338	8.74604	383.701
2.34	8.75354	384.039
2.342	8.76104	384.376
2.344	8.76833	384.714
2.346	8.77583	385.051
2.348	8.78333	385.389
2.35	8.79062	385.727
2.352	8.79812	386.065
2.354	8.80542	386.403
2.356	8.81271	386.739
2.358	8.82021	387.074
2.36	8.8275	387.408
2.362	8.835	387.74
2.364	8.84229	388.07
2.366	8.84958	388.398
2.368	8.85708	388.726
2.37	8.86437	389.053
2.372	8.87187	389.38
2.374	8.87916	389.706
2.376	8.88667	390.03
2.378	8.89396	390.353
2.38	8.90146	390.675
2.382	8.90896	390.996
2.384	8.91646	391.315
2.386	8.92396	391.634
2.388	8.93125	391.952
2.39	8.93875	392.27
2.392	8.94625	392.589
2.394	8.95375	392.908
2.396	8.96125	393.228
2.398	8.96896	393.547
2.4	8.97646	393.865
2.402	8.98396	394.183
2.404	8.99146	394.5
2.406	8.99896	394.816
2.408	9.00646	395.13
2.41	9.01375	395.442
2.412	9.02125	395.753
2.414	9.02854	396.064
2.416	9.03583	396.373
2.418	9.04312	396.683
2.42	9.05042	396.993
2.422	9.05771	397.301
2.424	9.065	397.607
2.426	9.0725	397.913
2.428	9.07979	398.218
2.43	9.08729	398.521
2.432	9.09479	398.822
2.434	9.10208	399.122
2.436	9.10958	399.421
2.438	9.11729	399.719
2.44	9.12479	400.015
2.442	9.13229	400.311
2.444	9.13979	400.606
2.446	9.14708	400.901
2.448	9.15458	401.196
2.45	9.16187	401.492
2.452	9.16937	401.787
2.454	9.17667	402.083
2.456	9.18417	402.379
2.458	9.19146	402.674
2.46	9.19896	402.969
2.462	9.20625	403.263
2.464	9.21375	403.556
2.466	9.22104	403.849
2.468	9.22854	404.14
2.47	9.23583	404.429
2.472	9.24312	404.718
2.474	9.25042	405.007
2.476	9.25771	405.294
2.478	9.265	405.581
2.48	9.27229	405.867
2.482	9.27979	406.151
2.484	9.28708	406.433
2.486	9.29437	406.715
2.488	9.30167	406.995
2.49	9.30917	407.275
2.492	9.31646	407.553
2.494	9.32396	407.831
2.496	9.33125	408.108
2.498	9.33875	408.385
2.5	9.34625	408.661
2.502	9.35354	408.934
2.504	9.36104	409.206
2.506	9.36854	409.477
2.508	9.37604	409.749
2.51	9.38333	410.02
2.512	9.39083	410.291
2.514	9.39833	410.561
2.516	9.40562	410.829
2.518	9.41312	411.096
2.52	9.42041	411.363
2.522	9.42771	411.63
2.524	9.435	411.894
2.526	9.4425	412.158
2.528	9.44979	412.421
2.53	9.45708	412.685
2.532	9.46437	412.948
2.534	9.47146	413.212
2.536	9.47875	413.475
2.538	9.48604	413.736
2.54	9.49333	413.998
2.542	9.50083	414.259
2.544	9.50812	414.52
2.546	9.51562	414.779
2.548	9.52291	415.037
2.55	9.53041	415.294
2.552	9.53792	415.55
2.554	9.54542	415.806
2.556	9.55292	416.06
2.558	9.56042	416.312
2.56	9.56792	416.563
2.562	9.57521	416.812
2.564	9.58271	417.061
2.566	9.59021	417.309
2.568	9.5975	417.557
2.57	9.605	417.805
2.572	9.61229	418.053
2.574	9.61979	418.303
2.576	9.62708	418.552
2.578	9.63437	418.801
2.58	9.64187	419.048
2.582	9.64917	419.294
2.584	9.65666	419.539
2.586	9.66396	419.785
2.588	9.67125	420.03
2.59	9.67854	420.274
2.592	9.68604	420.517
2.594	9.69333	420.759
2.596	9.70062	421.002
2.598	9.70792	421.244
2.6	9.71542	421.487
2.602	9.72271	421.728
2.604	9.73021	421.968
2.606	9.73771	422.206
2.608	9.74521	422.442
2.61	9.75271	422.678
2.612	9.76021	422.912
2.614	9.7675	423.145
2.616	9.775	423.377
2.618	9.7825	423.611
2.62	9.79	423.844
2.622	9.7975	424.076
2.624	9.80521	424.308
2.626	9.81271	424.538
2.628	9.82021	424.768
2.63	9.82771	424.998
2.632	9.83521	425.227
2.634	9.8425	425.454
2.636	9.84979	425.68
2.638	9.85729	425.905
2.64	9.86458	426.129
2.642	9.87187	426.352
2.644	9.87917	426.576
2.646	9.88646	426.798
2.648	9.89375	427.019
2.65	9.90125	427.239
2.652	9.90854	427.459
2.654	9.91583	427.678
2.656	9.92312	427.897
2.658	9.93062	428.114
2.66	9.93812	428.329
2.662	9.94562	428.544
2.664	9.95292	428.759
2.666	9.96041	428.973
2.668	9.96791	429.188
2.67	9.97542	429.403
2.672	9.98292	429.616
2.674	9.99042	429.829
2.676	9.99792	430.043
2.678	10.0054	430.255
2.68	10.0127	430.467
2.682	10.0202	430.677
2.684	10.0275	430.887
2.686	10.035	431.097
2.688	10.0425	431.307
2.69	10.0498	431.517
2.692	10.0571	431.726
2.694	10.0646	431.935
2.696	10.0719	432.143
2.698	10.0792	432.351
2.7	10.0865	432.558
2.702	10.0938	432.763
2.704	10.101	432.968
2.706	10.1083	433.17
2.708	10.1156	433.371
2.71	10.1229	433.571
2.712	10.1302	433.77
2.714	10.1375	433.968
2.716	10.1448	434.164
2.718	10.1523	434.359
2.72	10.1596	434.552
2.722	10.1669	434.745
2.724	10.1744	434.937
2.726	10.1817	435.129
2.728	10.1892	435.32
2.73	10.1965	435.51
2.732	10.204	435.7
2.734	10.2112	435.889
2.736	10.2188	436.079
2.738	10.2263	436.269
2.74	10.2338	436.459
2.742	10.2415	436.648
2.744	10.249	436.838
2.746	10.2565	437.028
2.748	10.264	437.219
2.75	10.2715	437.411
2.752	10.279	437.604
2.754	10.2863	437.799
2.756	10.2937	437.995
2.758	10.3008	438.191
2.76	10.3081	438.386
2.762	10.3154	438.579
2.764	10.3225	438.767
2.766	10.3298	438.953
2.768	10.3371	439.136
2.77	10.3444	439.316
2.772	10.3517	439.494
2.774	10.3592	439.672
2.776	10.3667	439.849
2.778	10.3742	440.028
2.78	10.3819	440.207
2.782	10.3894	440.388
2.784	10.3971	440.569
2.786	10.4046	440.752
2.788	10.4121	440.935
2.79	10.4194	441.118
2.792	10.4269	441.301
2.794	10.4342	441.484
2.796	10.4415	441.667
2.798	10.449	441.849
2.8	10.4563	442.03
2.802	10.4635	442.211
2.804	10.4708	442.389
2.806	10.4781	442.567
2.808	10.4854	442.744
2.81	10.4929	442.92
2.812	10.5002	443.097
2.814	10.5077	443.273
2.816	10.515	443.45
2.818	10.5223	443.627
2.82	10.5298	443.804
2.822	10.5371	443.979
2.824	10.5444	444.154
2.826	10.5517	444.328
2.828	10.5592	444.5
2.83	10.5665	444.672
2.832	10.574	444.844
2.834	10.5813	445.015
2.836	10.5887	445.186
2.838	10.5962	445.356
2.84	10.6037	445.525
2.842	10.611	445.694
2.844	10.6185	445.863
2.846	10.626	446.032
2.848	10.6335	446.201
2.85	10.6408	446.37
2.852	10.6483	446.54
2.854	10.6558	446.711
2.856	10.6631	446.882
2.858	10.6706	447.052
2.86	10.6779	447.222
2.862	10.6854	447.39
2.864	10.6927	447.558
2.866	10.7002	447.724
2.868	10.7075	447.891
2.87	10.7148	448.058
2.872	10.7221	448.224
2.874	10.7296	448.39
2.876	10.7369	448.557
2.878	10.7442	448.723
2.88	10.7517	448.889
2.882	10.759	449.054
2.884	10.7665	449.219
2.886	10.774	449.383
2.888	10.7815	449.548
2.89	10.789	449.712
2.892	10.7965	449.875
2.894	10.8038	450.037
2.896	10.8112	450.198
2.898	10.8187	450.357
2.9	10.8262	450.515
2.902	10.8335	450.671
2.904	10.841	450.827
2.906	10.8483	450.983
2.908	10.8558	451.139
2.91	10.8631	451.295
2.912	10.8706	451.452
2.914	10.8779	451.61
2.916	10.8852	451.768
2.918	10.8927	451.926
2.92	10.9	452.084
2.922	10.9073	452.24
2.924	10.9146	452.394
2.926	10.9219	452.545
2.928	10.9292	452.694
2.93	10.9365	452.842
2.932	10.9437	452.988
2.934	10.9508	453.135
2.936	10.9581	453.282
2.938	10.9654	453.428
2.94	10.9727	453.574
2.942	10.98	453.721
2.944	10.9875	453.869
2.946	10.9952	454.017
2.948	11.0029	454.165
2.95	11.0104	454.313
2.952	11.0181	454.46
2.954	11.0258	454.607
2.956	11.0333	454.752
2.958	11.0408	454.897
2.96	11.0483	455.042
2.962	11.0558	455.187
2.964	11.0631	455.33
2.966	11.0704	455.473
2.968	11.0777	455.617
2.97	11.085	455.76
2.972	11.0923	455.901
2.974	11.0996	456.041
2.976	11.1069	456.18
2.978	11.1144	456.32
2.98	11.1217	456.459
2.982	11.129	456.598
2.984	11.1363	456.738
2.986	11.1435	456.878
2.988	11.1508	457.017
2.99	11.1581	457.155
2.992	11.1654	457.294
2.994	11.1727	457.433
2.996	11.1802	457.57
2.998	11.1875	457.705
3	11.195	457.84
3.002	11.2025	457.976
3.004	11.21	458.112
3.006	11.2175	458.248
3.008	11.225	458.384
3.01	11.2325	458.52
3.012	11.24	458.656
3.014	11.2475	458.792
3.016	11.2548	458.928
3.018	11.2623	459.063
3.02	11.2696	459.197
3.022	11.2769	459.332
3.024	11.2844	459.468
3.026	11.2917	459.605
3.028	11.2992	459.742
3.03	11.3065	459.879
3.032	11.314	460.014
3.034	11.3212	460.15
3.036	11.3287	460.284
3.038	11.336	460.418
3.04	11.3433	460.552
3.042	11.3506	460.685
3.044	11.3581	460.818
3.046	11.3654	460.951
3.048	11.3727	461.083
3.05	11.3802	461.216
3.052	11.3875	461.348
3.054	11.395	461.479
3.056	11.4025	461.609
3.058	11.41	461.74
3.06	11.4173	461.87
3.062	11.4248	462
3.064	11.4323	462.128
3.066	11.4398	462.255
3.068	11.4473	462.381
3.07	11.4548	462.507
3.072	11.4623	462.633
3.074	11.4698	462.758
3.076	11.4773	462.884
3.078	11.4846	463.012
3.08	11.4921	463.141
3.082	11.4996	463.271
3.084	11.5071	463.402
3.086	11.5146	463.533
3.088	11.5219	463.663
3.09	11.5294	463.793
3.092	11.5367	463.923
3.094	11.544	464.053
3.096	11.5512	464.181
3.098	11.5587	464.308
3.1	11.566	464.435
3.102	11.5733	464.562
3.104	11.5806	464.688
3.106	11.5879	464.814
3.108	11.5952	464.939
3.11	11.6027	465.063
3.112	11.6102	465.187
3.114	11.6175	465.311
3.116	11.625	465.434
3.118	11.6325	465.558
3.12	11.64	465.681
3.122	11.6475	465.804
3.124	11.655	465.925
3.126	11.6625	466.046
3.128	11.6698	466.165
3.13	11.6773	466.284
3.132	11.6848	466.401
3.134	11.6921	466.519
3.136	11.6996	466.637
3.138	11.7069	466.755
3.14	11.7144	466.874
3.142	11.7219	466.993
3.144	11.7292	467.112
3.146	11.7367	467.231
3.148	11.744	467.348
3.15	11.7513	467.466
3.152	11.7587	467.582
3.154	11.766	467.697
3.156	11.7733	467.81
3.158	11.7808	467.922
3.16	11.7881	468.034
3.162	11.7956	468.144
3.164	11.8029	468.253
3.166	11.8104	468.36
3.168	11.8179	468.466
3.17	11.8252	468.571
3.172	11.8327	468.676
3.174	11.8402	468.782
3.176	11.8475	468.887
3.178	11.855	468.992
3.18	11.8623	469.098
3.182	11.8698	469.204
3.184	11.8771	469.31
3.186	11.8846	469.416
3.188	11.8919	469.523
3.19	11.8994	469.629
3.192	11.9069	469.737
3.194	11.9144	469.846
3.196	11.9217	469.958
3.198	11.9292	470.069
3.2	11.9365	470.179
3.202	11.9437	470.29
3.204	11.951	470.401
3.206	11.9583	470.511
3.208	11.9656	470.621
3.21	11.9727	470.731
3.212	11.98	470.84
3.214	11.9873	470.948
3.216	11.9946	471.056
3.218	12.0019	471.165
3.22	12.0092	471.273
3.222	12.0167	471.38
3.224	12.0242	471.486
3.226	12.0317	471.591
3.228	12.0392	471.697
3.23	12.0467	471.802
3.232	12.0542	471.907
3.234	12.0617	472.012
3.236	12.0692	472.117
3.238	12.0765	472.221
3.24	12.084	472.325
3.242	12.0913	472.429
3.244	12.0988	472.532
3.246	12.106	472.635
3.248	12.1135	472.738
3.25	12.1208	472.84
3.252	12.1283	472.942
3.254	12.1356	473.042
3.256	12.1429	473.141
3.258	12.1504	473.238
3.26	12.1577	473.335
3.262	12.165	473.432
3.264	12.1723	473.53
3.266	12.1796	473.629
3.268	12.1869	473.729
3.27	12.1942	473.831
3.272	12.2017	473.934
3.274	12.209	474.038
3.276	12.2165	474.142
3.278	12.224	474.245
3.28	12.2315	474.347
3.282	12.239	474.449
3.284	12.2465	474.55
3.286	12.254	474.652
3.288	12.2617	474.752
3.29	12.2692	474.852
3.292	12.2767	474.952
3.294	12.284	475.055
3.296	12.2915	475.158
3.298	12.299	475.261
3.3	12.3063	475.363
3.302	12.3138	475.465
3.304	12.3212	475.568
3.306	12.3287	475.671
3.308	12.3362	475.775
3.31	12.3435	475.879
3.312	12.351	475.982
3.314	12.3583	476.084
3.316	12.3658	476.186
3.318	12.3731	476.288
3.32	12.3806	476.389
3.322	12.3879	476.491
3.324	12.3952	476.592
3.326	12.4027	476.693
3.328	12.41	476.793
3.33	12.4175	476.892
3.332	12.4248	476.99
3.334	12.4323	477.088
3.336	12.4396	477.186
3.338	12.4471	477.283
3.34	12.4546	477.38
3.342	12.4621	477.477
3.344	12.4694	477.574
3.346	12.4769	477.67
3.348	12.4844	477.765
3.35	12.4917	477.86
3.352	12.4992	477.956
3.354	12.5067	478.052
3.356	12.514	478.148
3.358	12.5215	478.244
3.36	12.529	478.34
3.362	12.5365	478.436
3.364	12.5437	478.533
3.366	12.5512	478.63
3.368	12.5587	478.728
3.37	12.566	478.825
3.372	12.5733	478.923
3.374	12.5808	479.021
3.376	12.5881	479.119
3.378	12.5954	479.218
3.38	12.6025	479.316
3.382	12.6098	479.413
3.384	12.6171	479.509
3.386	12.6244	479.603
3.388	12.6317	479.695
3.39	12.639	479.785
3.392	12.6465	479.873
3.394	12.6538	479.96
3.396	12.6613	480.046
3.398	12.669	480.133
3.4	12.6765	480.219
3.402	12.684	480.306
3.404	12.6915	480.392
3.406	12.6988	480.477
3.408	12.7063	480.563
3.41	12.7137	480.65
3.412	12.721	480.735
3.414	12.7283	480.821
3.416	12.7356	480.908
3.418	12.7431	480.995
3.42	12.7504	481.083
3.422	12.7577	481.172
3.424	12.765	481.263
3.426	12.7723	481.355
3.428	12.7796	481.447
3.43	12.7871	481.54
3.432	12.7944	481.631
3.434	12.8017	481.721
3.436	12.809	481.809
3.438	12.8163	481.896
3.44	12.8235	481.98
3.442	12.8308	482.062
3.444	12.8381	482.143
3.446	12.8456	482.224
3.448	12.8529	482.305
3.45	12.8604	482.387
3.452	12.8677	482.471
3.454	12.8752	482.556
3.456	12.8827	482.643
3.458	12.89	482.73
3.46	12.8975	482.819
3.462	12.905	482.907
3.464	12.9125	482.994
3.466	12.9198	483.081
3.468	12.9273	483.167
3.47	12.9346	483.253
3.472	12.9421	483.339
3.474	12.9496	483.426
3.476	12.9569	483.514
3.478	12.9644	483.603
3.48	12.9717	483.691
3.482	12.9792	483.779
3.484	12.9865	483.866
3.486	12.9938	483.953
3.488	13.001	484.039
3.49	13.0083	484.125
3.492	13.0158	484.21
3.494	13.0231	484.295
3.496	13.0304	484.38
3.498	13.0379	484.464
3.5	13.0452	484.549
3.502	13.0525	484.633
3.504	13.06	484.716
3.506	13.0675	484.797
3.508	13.075	484.879
3.51	13.0825	484.961
3.512	13.09	485.044
3.514	13.0975	485.128
3.516	13.105	485.213
3.518	13.1123	485.299
3.52	13.1198	485.386
3.522	13.1273	485.475
3.524	13.1348	485.564
3.526	13.1423	485.654
3.528	13.1498	485.744
3.53	13.1573	485.836
3.532	13.1648	485.928
3.534	13.1721	486.022
3.536	13.1796	486.117
3.538	13.1869	486.213
3.54	13.1944	486.309
3.542	13.2017	486.406
3.544	13.2092	486.503
3.546	13.2165	486.598
3.548	13.2238	486.691
3.55	13.231	486.784
3.552	13.2383	486.877
3.554	13.2456	486.969
3.556	13.2531	487.059
3.558	13.2604	487.149
3.56	13.2679	487.237
3.562	13.2754	487.325
3.564	13.2827	487.412
3.566	13.2902	487.499
3.568	13.2977	487.587
3.57	13.3052	487.675
3.572	13.3127	487.763
3.574	13.3202	487.852
3.576	13.3277	487.943
3.578	13.3352	488.033
3.58	13.3427	488.124
3.582	13.35	488.213
3.584	13.3575	488.302
3.586	13.3648	488.39
3.588	13.3721	488.478
3.59	13.3796	488.566
3.592	13.3869	488.653
3.594	13.3942	488.739
3.596	13.4017	488.824
3.598	13.409	488.909
3.6	13.4162	488.992
3.602	13.4235	489.076
3.604	13.4308	489.159
3.606	13.4381	489.241
3.608	13.4456	489.322
3.61	13.4529	489.403
3.612	13.4604	489.484
3.614	13.4677	489.563
3.616	13.4752	489.642
3.618	13.4825	489.721
3.62	13.49	489.802
3.622	13.4975	489.884
3.624	13.5048	489.967
3.626	13.5123	490.051
3.628	13.5198	490.135
3.63	13.5271	490.219
3.632	13.5346	490.305
3.634	13.5421	490.393
3.636	13.5494	490.483
3.638	13.5569	490.572
3.64	13.5642	490.662
3.642	13.5717	490.752
3.644	13.579	490.844
3.646	13.5865	490.935
3.648	13.5938	491.025
3.65	13.601	491.115
3.652	13.6085	491.204
3.654	13.6158	491.293
3.656	13.6231	491.382
3.658	13.6304	491.47
3.66	13.6375	491.557
3.662	13.6448	491.643
3.664	13.6521	491.728
3.666	13.6594	491.814
3.668	13.6667	491.899
3.67	13.6742	491.985
3.672	13.6815	492.069
3.674	13.689	492.154
3.676	13.6965	492.239
3.678	13.704	492.324
3.68	13.7115	492.41
3.682	13.719	492.497
3.684	13.7265	492.583
3.686	13.734	492.669
3.688	13.7415	492.755
3.69	13.7487	492.841
3.692	13.7562	492.928
3.694	13.7635	493.014
3.696	13.7708	493.099
3.698	13.7783	493.184
3.7	13.7856	493.269
3.702	13.7929	493.355
3.704	13.8004	493.44
3.706	13.8077	493.526
3.708	13.8152	493.612
3.71	13.8227	493.699
3.712	13.8302	493.787
3.714	13.8377	493.876
3.716	13.845	493.965
3.718	13.8523	494.053
3.72	13.8598	494.142
3.722	13.8671	494.23
3.724	13.8744	494.318
3.726	13.8817	494.405
3.728	13.889	494.492
3.73	13.8965	494.577
3.732	13.9038	494.663
3.734	13.9113	494.749
3.736	13.9187	494.836
3.738	13.9262	494.923
3.74	13.9337	495.01
3.742	13.9413	495.098
3.744	13.9488	495.187
3.746	13.9565	495.277
3.748	13.964	495.368
3.75	13.9717	495.459
3.752	13.9792	495.551
3.754	13.9867	495.643
3.756	13.994	495.735
3.758	14.0015	495.826
3.76	14.0087	495.917
3.762	14.016	496.007
3.764	14.0233	496.096
3.766	14.0306	496.186
3.768	14.0379	496.276
3.77	14.0452	496.366
3.772	14.0525	496.456
3.774	14.06	496.546
3.776	14.0673	496.635
3.778	14.0748	496.725
3.78	14.0821	496.815
3.782	14.0896	496.905
3.784	14.0971	496.995
3.786	14.1046	497.084
3.788	14.1121	497.173
3.79	14.1194	497.262
3.792	14.1269	497.351
3.794	14.1344	497.44
3.796	14.1419	497.528
3.798	14.1492	497.615
3.8	14.1567	497.704
3.802	14.1642	497.793
3.804	14.1715	497.883
3.806	14.179	497.973
3.808	14.1865	498.064
3.81	14.1937	498.156
3.812	14.2012	498.248
3.814	14.2088	498.34
3.816	14.216	498.434
3.818	14.2235	498.528
3.82	14.2308	498.621
3.822	14.2383	498.715
3.824	14.2456	498.808
3.826	14.2529	498.9
3.828	14.2602	498.991
3.83	14.2675	499.081
3.832	14.2748	499.171
3.834	14.2821	499.261
3.836	14.2894	499.351
3.838	14.2967	499.441
3.84	14.304	499.53
3.842	14.3112	499.619
3.844	14.3187	499.708
3.846	14.3262	499.795
3.848	14.3338	499.882
3.85	14.3413	499.969
3.852	14.3488	500.055
3.854	14.3562	500.143
3.856	14.3637	500.23
3.858	14.371	500.32
3.86	14.3785	500.41
3.862	14.3858	500.501
3.864	14.3933	500.591
3.866	14.4006	500.682
3.868	14.4081	500.773
3.87	14.4156	500.863
3.872	14.4229	500.954
3.874	14.4302	501.045
3.876	14.4377	501.135
3.878	14.445	501.224
3.88	14.4523	501.314
3.882	14.4596	501.404
3.884	14.4669	501.493
3.886	14.4742	501.582
3.888	14.4815	501.669
3.89	14.489	501.755
3.892	14.4962	501.84
3.894	14.5035	501.926
3.896	14.5108	502.011
3.898	14.5183	502.096
3.9	14.5256	502.182
3.902	14.5331	502.267
3.904	14.5406	502.352
3.906	14.5481	502.439
3.908	14.5556	502.526
3.91	14.5631	502.613
3.912	14.5706	502.701
3.914	14.5781	502.789
3.916	14.5854	502.88
3.918	14.5929	502.971
3.92	14.6004	503.062
3.922	14.6079	503.154
3.924	14.6152	503.248
3.926	14.6227	503.343
3.928	14.63	503.44
3.93	14.6375	503.538
3.932	14.6448	503.636
3.934	14.6521	503.734
3.936	14.6594	503.833
3.938	14.6667	503.93
3.94	14.674	504.027
3.942	14.6815	504.124
3.944	14.6888	504.221
3.946	14.696	504.317
3.948	14.7035	504.412
3.95	14.7108	504.506
3.952	14.7181	504.597
3.954	14.7256	504.687
3.956	14.7331	504.774
3.958	14.7406	504.86
3.96	14.7481	504.947
3.962	14.7556	505.034
3.964	14.7631	505.122
3.966	14.7706	505.211
3.968	14.7779	505.303
3.97	14.7854	505.396
3.972	14.7929	505.491
3.974	14.8002	505.588
3.976	14.8077	505.686
3.978	14.8152	505.785
3.98	14.8225	505.884
3.982	14.83	505.983
3.984	14.8375	506.083
3.986	14.8448	506.183
3.988	14.8523	506.283
3.99	14.8596	506.382
3.992	14.8671	506.482
3.994	14.8744	506.58
3.996	14.8817	506.678
3.998	14.889	506.773
[truncated: 7,948 more rows]

## Sheet: Double Graft 3
Time (s)	Extension (mm)	Load(N)
0	0.10396	0.07839
0.002	0.10396	0.07609
0.004	0.10396	0.07321
0.006	0.10437	0.07024
0.008	0.105	0.0679
0.012	0.1075	0.06966
0.014	0.10958	0.07654
0.016	0.1125	0.08955
0.018	0.11604	0.11134
0.02	0.12021	0.14413
0.022	0.125	0.18868
0.024	0.13042	0.24553
0.026	0.13625	0.31519
0.028	0.14229	0.39651
0.03	0.14875	0.48764
0.032	0.15521	0.58774
0.034	0.16187	0.69587
0.036	0.16833	0.80962
0.038	0.17479	0.92631
0.04	0.18125	1.04374
0.042	0.1875	1.16068
0.044	0.19396	1.27733
0.046	0.20042	1.39481
0.048	0.20687	1.51407
0.05	0.21354	1.63554
0.052	0.22042	1.75908
0.054	0.2275	1.88385
0.056	0.23479	2.00978
0.058	0.24229	2.13879
0.06	0.25	2.27242
0.062	0.25792	2.40914
0.064	0.26562	2.54626
0.066	0.27354	2.68266
0.068	0.28146	2.81797
0.07	0.28937	2.95088
0.072	0.29708	3.07979
0.074	0.30479	3.20397
0.076	0.31229	3.3233
0.078	0.32	3.43772
0.08	0.3275	3.54767
0.082	0.33521	3.65421
0.084	0.34292	3.75823
0.086	0.35062	3.86017
0.088	0.35854	3.96037
0.09	0.36667	4.05936
0.092	0.37479	4.15807
0.094	0.38292	4.25722
0.096	0.39104	4.35641
0.098	0.39937	4.45478
0.1	0.40771	4.55224
0.102	0.41604	4.64906
0.104	0.42417	4.74435
0.106	0.43229	4.83618
0.108	0.44042	4.92367
0.11	0.44854	5.00749
0.112	0.45667	5.08861
0.114	0.46458	5.16757
0.116	0.47271	5.24443
0.118	0.48062	5.31926
0.12	0.48854	5.3926
0.122	0.49646	5.46541
0.124	0.50437	5.53815
0.126	0.5125	5.61036
0.128	0.52042	5.68163
0.13	0.52833	5.75301
0.132	0.53646	5.8261
0.134	0.54458	5.90122
0.136	0.55271	5.97719
0.138	0.56083	6.05299
0.14	0.56896	6.12874
0.142	0.57708	6.20464
0.144	0.58521	6.27998
0.146	0.59333	6.35418
0.148	0.60146	6.42694
0.15	0.60958	6.49811
0.152	0.61771	6.56813
0.154	0.62583	6.63797
0.156	0.63396	6.70774
0.158	0.64208	6.77683
0.16	0.65021	6.84565
0.162	0.65833	6.91524
0.164	0.66646	6.98504
0.166	0.67437	7.05357
0.168	0.68229	7.12103
0.17	0.69042	7.18886
0.172	0.69833	7.25777
0.174	0.70604	7.3274
0.176	0.71396	7.3972
0.178	0.72187	7.46646
0.18	0.72979	7.53466
0.182	0.7375	7.60226
0.184	0.74542	7.67019
0.186	0.75333	7.7387
0.188	0.76125	7.80751
0.19	0.76937	7.87673
0.192	0.77729	7.94727
0.194	0.78542	8.02015
0.196	0.79333	8.09533
0.198	0.80146	8.17227
0.2	0.80937	8.25117
0.202	0.8175	8.33277
0.204	0.82542	8.41691
0.206	0.83333	8.50199
0.208	0.84125	8.58654
0.21	0.84917	8.67017
0.212	0.85687	8.75249
0.214	0.86479	8.83249
0.216	0.8725	8.91008
0.218	0.88042	8.98671
0.22	0.88833	9.06351
0.222	0.89604	9.14038
0.224	0.90375	9.21765
0.226	0.91167	9.29676
0.228	0.91937	9.3787
0.23	0.92729	9.46297
0.232	0.935	9.54842
0.234	0.94271	9.63428
0.236	0.95042	9.7203
0.238	0.95812	9.80663
0.24	0.96583	9.89352
0.242	0.97354	9.98103
0.244	0.98125	10.0692
0.246	0.98917	10.1586
0.248	0.99687	10.25
0.25	1.00479	10.3442
0.252	1.0125	10.4416
0.254	1.02042	10.5414
0.256	1.02812	10.6424
0.258	1.03604	10.7447
0.26	1.04375	10.8492
0.262	1.05146	10.9553
0.264	1.05937	11.0621
0.266	1.06708	11.1695
0.268	1.07479	11.2785
0.27	1.0825	11.3898
0.272	1.09021	11.5037
0.274	1.09792	11.6195
0.276	1.10562	11.7364
0.278	1.11333	11.8547
0.28	1.12083	11.9756
0.282	1.12854	12.0988
0.284	1.13604	12.2237
0.286	1.14354	12.35
0.288	1.15104	12.478
0.29	1.15854	12.6074
0.292	1.16604	12.7382
0.294	1.17354	12.871
0.296	1.18125	13.006
0.298	1.18896	13.1427
0.3	1.19667	13.2814
0.302	1.20437	13.4232
0.304	1.21229	13.5686
0.306	1.22	13.7163
0.308	1.22792	13.8651
0.31	1.23562	14.0155
0.312	1.24333	14.1685
0.314	1.25104	14.3241
0.316	1.25875	14.4811
0.318	1.26646	14.6388
0.32	1.27417	14.7977
0.322	1.28187	14.9589
0.324	1.28937	15.1226
0.326	1.29687	15.289
0.328	1.30437	15.4573
0.33	1.31187	15.6271
0.332	1.31937	15.7974
0.334	1.32708	15.9682
0.336	1.33458	16.1395
0.338	1.34208	16.3116
0.34	1.34958	16.4844
0.342	1.35708	16.6585
0.344	1.36479	16.8348
0.346	1.37229	17.0135
0.348	1.38	17.1942
0.35	1.38771	17.3763
0.352	1.39542	17.56
0.354	1.40312	17.7458
0.356	1.41083	17.9338
0.358	1.41854	18.124
0.36	1.42604	18.3159
0.362	1.43375	18.5092
0.364	1.44146	18.7044
0.366	1.44896	18.9019
0.368	1.45667	19.102
0.37	1.46437	19.3039
0.372	1.47187	19.5072
0.374	1.47958	19.712
0.376	1.48708	19.9189
0.378	1.49479	20.1275
0.38	1.50229	20.3363
0.382	1.50979	20.5445
0.384	1.5175	20.7522
0.386	1.525	20.9605
0.388	1.53229	21.1691
0.39	1.53979	21.3779
0.392	1.54729	21.5866
0.394	1.55458	21.795
0.396	1.56208	22.0027
0.398	1.56958	22.2101
0.4	1.57708	22.4175
0.402	1.58458	22.6246
0.404	1.59208	22.8315
0.406	1.59979	23.0384
0.408	1.6075	23.2464
0.41	1.61521	23.4569
0.412	1.62312	23.6705
0.414	1.63083	23.886
0.416	1.63875	24.1026
0.418	1.64646	24.3207
0.42	1.65417	24.5405
0.422	1.66187	24.7607
0.424	1.66937	24.9798
0.426	1.67708	25.198
0.428	1.68458	25.4151
0.43	1.69208	25.6307
0.432	1.69937	25.8452
0.434	1.70687	26.0595
0.436	1.71437	26.2745
0.438	1.72187	26.4904
0.44	1.72937	26.7078
0.442	1.73687	26.9273
0.444	1.74437	27.1488
0.446	1.75187	27.3717
0.448	1.75937	27.5952
0.45	1.76687	27.8192
0.452	1.77417	28.043
0.454	1.78167	28.2662
0.456	1.78917	28.4888
0.458	1.79646	28.7105
0.46	1.80396	28.9309
0.462	1.81146	29.1501
0.464	1.81896	29.3686
0.466	1.82646	29.5865
0.468	1.83396	29.8045
0.47	1.84167	30.0237
0.472	1.84917	30.2441
0.474	1.85687	30.4654
0.476	1.86437	30.6885
0.478	1.87187	30.9145
0.48	1.87937	31.1421
0.482	1.88687	31.3701
0.484	1.89437	31.598
0.486	1.90187	31.8262
0.488	1.90937	32.0547
0.49	1.91687	32.2832
0.492	1.92437	32.5116
0.494	1.93187	32.7403
0.496	1.93917	32.9693
0.498	1.94667	33.1983
0.5	1.95396	33.4273
0.502	1.96125	33.6564
0.504	1.96854	33.8855
0.506	1.97583	34.1141
0.508	1.98312	34.3425
0.51	1.99062	34.5721
0.512	1.99792	34.8033
0.514	2.00542	35.0355
0.516	2.01292	35.2686
0.518	2.02042	35.5035
0.52	2.02792	35.7406
0.522	2.03542	35.9789
0.524	2.04292	36.2178
0.526	2.05062	36.458
0.528	2.05812	36.6995
0.53	2.06562	36.942
0.532	2.07312	37.1855
0.534	2.08062	37.4304
0.536	2.08812	37.6767
0.538	2.09562	37.9239
0.54	2.10312	38.1721
0.542	2.11062	38.4221
0.544	2.11792	38.6745
0.546	2.12542	38.9291
0.548	2.13292	39.1855
0.55	2.14042	39.4434
0.552	2.14792	39.7028
0.554	2.15521	39.9641
0.556	2.16271	40.2275
0.558	2.17021	40.4926
0.56	2.1775	40.759
0.562	2.185	41.0258
0.564	2.19229	41.2927
0.566	2.19958	41.56
0.568	2.20708	41.8285
0.57	2.21458	42.0979
0.572	2.22187	42.3676
0.574	2.22937	42.6384
0.576	2.23687	42.9114
0.578	2.24458	43.1868
0.58	2.25208	43.4638
0.582	2.25979	43.7424
0.584	2.26729	44.0232
0.586	2.27479	44.3068
0.588	2.2825	44.5931
0.59	2.29	44.8817
0.592	2.2975	45.1718
0.594	2.305	45.4633
0.596	2.3125	45.7564
0.598	2.32	46.0512
0.6	2.3275	46.3477
0.602	2.335	46.6461
0.604	2.34229	46.946
0.606	2.34979	47.2475
0.608	2.35729	47.5508
0.61	2.36479	47.8563
0.612	2.37208	48.1632
0.614	2.37958	48.4704
0.616	2.38687	48.7779
0.618	2.39437	49.0859
0.62	2.40167	49.3953
0.622	2.40896	49.7062
0.624	2.41646	50.0184
0.626	2.42375	50.3316
0.628	2.43125	50.6461
0.63	2.43875	50.9627
0.632	2.44625	51.2813
0.634	2.45375	51.6014
0.636	2.46125	51.9224
0.638	2.46896	52.2438
0.64	2.47646	52.565
0.642	2.48396	52.8864
0.644	2.49146	53.209
0.646	2.49896	53.5326
0.648	2.50646	53.8569
0.65	2.51396	54.1821
0.652	2.52125	54.5085
0.654	2.52875	54.8364
0.656	2.53604	55.1658
0.658	2.54354	55.4968
0.66	2.55083	55.8296
0.662	2.55812	56.1641
0.664	2.56562	56.4997
0.666	2.57292	56.8363
0.668	2.58021	57.174
0.67	2.58771	57.5123
0.672	2.595	57.8498
0.674	2.60229	58.186
0.676	2.60958	58.5216
0.678	2.61708	58.8571
0.68	2.62437	59.1924
0.682	2.63187	59.5275
0.684	2.63917	59.8636
0.686	2.64667	60.2013
0.688	2.65396	60.5398
0.69	2.66146	60.8789
0.692	2.66896	61.2193
0.694	2.67646	61.5611
0.696	2.68396	61.903
0.698	2.69125	62.2446
0.7	2.69875	62.5871
0.702	2.70625	62.9308
0.704	2.71375	63.2747
0.706	2.72125	63.6183
0.708	2.72875	63.9621
0.71	2.73625	64.3065
0.712	2.74354	64.651
0.714	2.75104	64.9957
0.716	2.75833	65.3409
0.718	2.76562	65.6867
0.72	2.77312	66.0328
0.722	2.78042	66.3783
0.724	2.78771	66.7227
0.726	2.795	67.0664
0.728	2.80229	67.4094
0.73	2.80958	67.7515
0.732	2.81687	68.093
0.734	2.82396	68.435
0.736	2.83146	68.778
0.738	2.83875	69.1213
0.74	2.84625	69.4637
0.742	2.85354	69.8056
0.744	2.86104	70.1487
0.746	2.86875	70.494
0.748	2.87625	70.8416
0.75	2.88375	71.1907
0.752	2.89146	71.5409
0.754	2.89896	71.8919
0.756	2.90646	72.2435
0.758	2.91396	72.5957
0.76	2.92146	72.949
0.762	2.92875	73.3033
0.764	2.93625	73.6585
0.766	2.94375	74.0154
0.768	2.95104	74.3746
0.77	2.95833	74.7358
0.772	2.96583	75.0987
0.774	2.97312	75.4631
0.776	2.98042	75.829
0.778	2.98792	76.1962
0.78	2.99521	76.5645
0.782	3.0025	76.9335
0.784	3.01	77.3026
0.786	3.01729	77.6721
0.788	3.02458	78.0419
0.79	3.03187	78.4117
0.792	3.03937	78.7813
0.794	3.04667	79.1511
0.796	3.05417	79.5213
0.798	3.06167	79.8923
0.8	3.06917	80.2645
0.802	3.07667	80.6379
0.804	3.08417	81.0122
0.806	3.09167	81.3872
0.808	3.09917	81.7631
0.81	3.10667	82.1403
0.812	3.11417	82.5196
0.814	3.12167	82.9013
0.816	3.12896	83.2849
0.818	3.13646	83.6708
0.82	3.14396	84.0588
0.822	3.15146	84.4482
0.824	3.15875	84.8382
0.826	3.16625	85.2289
0.828	3.17375	85.6207
0.83	3.18104	86.0134
0.832	3.18854	86.4075
0.834	3.19583	86.8038
0.836	3.20333	87.2024
0.838	3.21062	87.6025
0.84	3.21792	88.0036
0.842	3.22521	88.4057
0.844	3.2325	88.808
0.846	3.23958	89.2098
0.848	3.24708	89.6111
0.85	3.25437	90.0125
0.852	3.26167	90.4143
0.854	3.26917	90.8164
0.856	3.27667	91.2191
0.858	3.28417	91.623
0.86	3.29187	92.0287
0.862	3.29937	92.4356
0.864	3.30708	92.8433
0.866	3.31458	93.252
0.868	3.32208	93.6622
0.87	3.32937	94.0735
0.872	3.33687	94.4855
0.874	3.34417	94.8979
0.876	3.35167	95.3111
0.878	3.35896	95.7255
0.88	3.36646	96.1406
0.882	3.37375	96.555
0.884	3.38104	96.9688
0.886	3.38854	97.3827
0.888	3.39583	97.7968
0.89	3.40312	98.2111
0.892	3.41062	98.6255
0.894	3.41792	99.0401
0.896	3.42542	99.4546
0.898	3.43271	99.8682
0.9	3.44	100.281
0.902	3.44729	100.692
0.904	3.45458	101.103
0.906	3.46187	101.513
0.908	3.46937	101.923
0.91	3.47667	102.336
0.912	3.48417	102.75
0.914	3.49167	103.168
0.916	3.49896	103.587
0.918	3.50646	104.008
0.92	3.51396	104.429
0.922	3.52146	104.849
0.924	3.52875	105.267
0.926	3.53625	105.684
0.928	3.54375	106.099
0.93	3.55125	106.514
0.932	3.55875	106.93
0.934	3.56604	107.347
0.936	3.57354	107.766
0.938	3.58083	108.186
0.94	3.58833	108.605
0.942	3.59562	109.024
0.944	3.60292	109.442
0.946	3.61021	109.861
0.948	3.6175	110.279
0.95	3.62479	110.699
0.952	3.63208	111.119
0.954	3.63958	111.54
0.956	3.64687	111.959
0.958	3.65417	112.378
0.96	3.66146	112.797
0.962	3.66875	113.217
0.964	3.67604	113.638
0.966	3.68354	114.059
0.968	3.69083	114.482
0.97	3.69833	114.907
0.972	3.70583	115.333
0.974	3.71333	115.761
0.976	3.72083	116.19
0.978	3.72812	116.621
0.98	3.73562	117.052
0.982	3.74312	117.483
0.984	3.75062	117.915
0.986	3.75812	118.347
0.988	3.76542	118.779
0.99	3.77292	119.213
0.992	3.78042	119.648
0.994	3.78792	120.085
0.996	3.79521	120.523
0.998	3.80271	120.96
1	3.81	121.398
1.002	3.81729	121.837
1.004	3.82479	122.277
1.006	3.83208	122.717
1.008	3.83937	123.158
1.01	3.84687	123.6
1.012	3.85417	124.041
1.014	3.86146	124.483
1.016	3.86875	124.924
1.018	3.87625	125.365
1.02	3.88354	125.806
1.022	3.89104	126.247
1.024	3.89854	126.688
1.026	3.90604	127.13
1.028	3.91354	127.575
1.03	3.92104	128.02
1.032	3.92854	128.468
1.034	3.93604	128.916
1.036	3.94354	129.367
1.038	3.95104	129.818
1.04	3.95854	130.269
1.042	3.96604	130.721
1.044	3.97354	131.173
1.046	3.98104	131.625
1.048	3.98854	132.078
1.05	3.99583	132.532
1.052	4.00333	132.987
1.054	4.01062	133.442
1.056	4.01812	133.897
1.058	4.02562	134.353
1.06	4.03292	134.811
1.062	4.04021	135.269
1.064	4.04771	135.727
1.066	4.055	136.184
1.068	4.06229	136.641
1.07	4.06958	137.097
1.072	4.07687	137.553
1.074	4.08437	138.009
1.076	4.09167	138.464
1.078	4.09917	138.918
1.08	4.10667	139.372
1.082	4.11417	139.827
1.084	4.12167	140.283
1.086	4.12896	140.739
1.088	4.13646	141.197
1.09	4.14396	141.656
1.092	4.15146	142.117
1.094	4.15917	142.58
1.096	4.16667	143.043
1.098	4.17396	143.505
1.1	4.18146	143.966
1.102	4.18896	144.427
1.104	4.19625	144.886
1.106	4.20354	145.344
1.108	4.21104	145.802
1.11	4.21833	146.261
1.112	4.22562	146.719
1.114	4.23292	147.179
1.116	4.24021	147.639
1.118	4.2475	148.1
1.12	4.25479	148.561
1.122	4.26208	149.023
1.124	4.26937	149.485
1.126	4.27667	149.947
1.128	4.28417	150.408
1.13	4.29146	150.87
1.132	4.29875	151.332
1.134	4.30625	151.792
1.136	4.31354	152.251
1.138	4.32104	152.711
1.14	4.32854	153.172
1.142	4.33604	153.633
1.144	4.34354	154.094
1.146	4.35083	154.556
1.148	4.35833	155.018
1.15	4.36583	155.479
1.152	4.37333	155.942
1.154	4.38062	156.406
1.156	4.38812	156.87
1.158	4.39542	157.335
1.16	4.40292	157.801
1.162	4.41021	158.268
1.164	4.41771	158.737
1.166	4.425	159.207
1.168	4.4325	159.677
1.17	4.43979	160.146
1.172	4.44708	160.616
1.174	4.45437	161.085
1.176	4.46167	161.554
1.178	4.46896	162.024
1.18	4.47625	162.494
1.182	4.48354	162.963
1.184	4.49083	163.432
1.186	4.49812	163.901
1.188	4.50542	164.371
1.19	4.51271	164.841
1.192	4.52	165.311
1.194	4.5275	165.781
1.196	4.535	166.252
1.198	4.5425	166.724
1.2	4.55	167.197
1.202	4.5575	167.671
1.204	4.565	168.145
1.206	4.57229	168.618
1.208	4.57979	169.09
1.21	4.58729	169.564
1.212	4.59458	170.037
1.214	4.60208	170.51
1.216	4.60937	170.984
1.218	4.61687	171.459
1.22	4.62417	171.935
1.222	4.63167	172.411
1.224	4.63896	172.887
1.226	4.64625	173.364
1.228	4.65375	173.842
1.23	4.66104	174.32
1.232	4.66833	174.797
1.234	4.67562	175.275
1.236	4.68292	175.752
1.238	4.69021	176.228
1.24	4.69771	176.704
1.242	4.705	177.179
1.244	4.71229	177.654
1.246	4.71979	178.129
1.248	4.72729	178.604
1.25	4.73458	179.08
1.252	4.74208	179.558
1.254	4.74958	180.038
1.256	4.75708	180.52
1.258	4.76458	181.002
1.26	4.77208	181.483
1.262	4.77979	181.964
1.264	4.78729	182.446
1.266	4.79458	182.928
1.268	4.80208	183.41
1.27	4.80958	183.891
1.272	4.81708	184.372
1.274	4.82437	184.852
1.276	4.83187	185.331
1.278	4.83937	185.811
1.28	4.84667	186.29
1.282	4.85417	186.768
1.284	4.86146	187.247
1.286	4.86896	187.727
1.288	4.87625	188.207
1.29	4.88354	188.688
1.292	4.89104	189.169
1.294	4.89833	189.651
1.296	4.90562	190.134
1.298	4.91312	190.616
1.3	4.92042	191.099
1.302	4.92792	191.582
1.304	4.93521	192.065
1.306	4.94271	192.548
1.308	4.95021	193.031
1.31	4.95771	193.514
1.312	4.96521	193.997
1.314	4.97271	194.481
1.316	4.98	194.964
1.318	4.9875	195.447
1.32	4.995	195.931
1.322	5.0025	196.415
1.324	5.00979	196.9
1.326	5.01729	197.385
1.328	5.02458	197.87
1.33	5.03208	198.354
1.332	5.03958	198.84
1.334	5.04687	199.326
1.336	5.05437	199.813
1.338	5.06167	200.299
1.34	5.06917	200.784
1.342	5.07646	201.27
1.344	5.08375	201.755
1.346	5.09104	202.24
1.348	5.09833	202.724
1.35	5.10562	203.206
1.352	5.11271	203.688
1.354	5.12	204.17
1.356	5.1275	204.653
1.358	5.13479	205.135
1.36	5.14229	205.618
1.362	5.14958	206.099
1.364	5.15708	206.58
1.366	5.16458	207.061
1.368	5.17208	207.542
1.37	5.17979	208.025
1.372	5.18729	208.507
1.374	5.19479	208.989
1.376	5.20208	209.47
1.378	5.20958	209.951
1.38	5.21708	210.434
1.382	5.22437	210.916
1.384	5.23167	211.398
1.386	5.23917	211.881
1.388	5.24646	212.364
1.39	5.25375	212.848
1.392	5.26125	213.332
1.394	5.26854	213.817
1.396	5.27583	214.301
1.398	5.28312	214.784
1.4	5.29062	215.267
1.402	5.29792	215.749
1.404	5.30521	216.231
1.406	5.3125	216.713
1.408	5.31979	217.195
1.41	5.32729	217.677
1.412	5.33458	218.158
1.414	5.34187	218.64
1.416	5.34917	219.121
1.418	5.35646	219.601
1.42	5.36396	220.081
1.422	5.37125	220.561
1.424	5.37854	221.04
1.426	5.38604	221.519
1.428	5.39333	221.997
1.43	5.40083	222.475
1.432	5.40833	222.952
1.434	5.41583	223.431
1.436	5.42333	223.912
1.438	5.43083	224.394
1.44	5.43833	224.876
1.442	5.44583	225.36
1.444	5.45333	225.845
1.446	5.46062	226.33
1.448	5.46792	226.817
1.45	5.47521	227.304
1.452	5.48271	227.792
1.454	5.49	228.28
1.456	5.49729	228.769
1.458	5.50437	229.259
1.46	5.51167	229.748
1.462	5.51896	230.236
1.464	5.52625	230.722
1.466	5.53375	231.206
1.468	5.54104	231.689
1.47	5.54854	232.171
1.472	5.55583	232.652
1.474	5.56333	233.131
1.476	5.57083	233.612
1.478	5.57833	234.093
1.48	5.58583	234.575
1.482	5.59333	235.056
1.484	5.60083	235.537
1.486	5.60833	236.017
1.488	5.61583	236.497
1.49	5.62333	236.977
1.492	5.63083	237.457
1.494	5.63833	237.936
1.496	5.64583	238.415
1.498	5.65312	238.894
1.5	5.66062	239.373
1.502	5.66792	239.855
1.504	5.67542	240.337
1.506	5.68271	240.82
1.508	5.69021	241.302
1.51	5.6975	241.784
1.512	5.705	242.267
1.514	5.71229	242.749
1.516	5.71979	243.231
1.518	5.72708	243.712
1.52	5.73458	244.192
1.522	5.74187	244.673
1.524	5.74917	245.154
1.526	5.75667	245.635
1.528	5.76396	246.114
1.53	5.77146	246.592
1.532	5.77896	247.069
1.534	5.78646	247.545
1.536	5.79375	248.022
1.538	5.80125	248.498
1.54	5.80875	248.974
1.542	5.81625	249.45
1.544	5.82375	249.925
1.546	5.83125	250.401
1.548	5.83854	250.876
1.55	5.84604	251.351
1.552	5.85354	251.826
1.554	5.86083	252.301
1.556	5.86833	252.776
1.558	5.87562	253.252
1.56	5.88312	253.729
1.562	5.89042	254.205
1.564	5.89771	254.681
1.566	5.905	255.155
1.568	5.9125	255.628
1.57	5.91979	256.102
1.572	5.92708	256.576
1.574	5.93437	257.05
1.576	5.94146	257.523
1.578	5.94875	257.998
1.58	5.95604	258.472
1.582	5.96333	258.946
1.584	5.97083	259.419
1.586	5.97833	259.891
1.588	5.98562	260.362
1.59	5.99312	260.833
1.592	6.00062	261.305
1.594	6.00812	261.779
1.596	6.01562	262.255
1.598	6.02312	262.732
1.6	6.03062	263.21
1.602	6.03792	263.69
1.604	6.04542	264.17
1.606	6.05292	264.649
1.608	6.06021	265.126
1.61	6.06771	265.602
1.612	6.07521	266.077
1.614	6.0825	266.55
1.616	6.08979	267.022
1.618	6.09708	267.493
1.62	6.10437	267.964
1.622	6.11187	268.433
1.624	6.11917	268.904
1.626	6.12646	269.375
1.628	6.13354	269.849
1.63	6.14083	270.322
1.632	6.14792	270.794
1.634	6.15521	271.265
1.636	6.1625	271.735
1.638	6.17	272.204
1.64	6.17729	272.671
1.642	6.18479	273.137
1.644	6.19229	273.601
1.646	6.19979	274.067
1.648	6.20729	274.533
1.65	6.215	275
1.652	6.2225	275.467
1.654	6.23	275.933
1.656	6.2375	276.398
1.658	6.24479	276.863
1.66	6.25208	277.328
1.662	6.25937	277.792
1.664	6.26667	278.255
1.666	6.27417	278.717
1.668	6.28146	279.178
1.67	6.28896	279.64
1.672	6.29625	280.102
1.674	6.30375	280.565
1.676	6.31125	281.027
1.678	6.31854	281.489
1.68	6.32583	281.95
1.682	6.33312	282.412
1.684	6.34042	282.874
1.686	6.34771	283.335
1.688	6.355	283.795
1.69	6.36229	284.253
1.692	6.36958	284.71
1.694	6.37687	285.166
1.696	6.38417	285.622
1.698	6.39167	286.077
1.7	6.39917	286.533
1.702	6.40667	286.991
1.704	6.41417	287.451
1.706	6.42187	287.912
1.708	6.42937	288.373
1.71	6.43687	288.834
1.712	6.44458	289.296
1.714	6.45208	289.758
1.716	6.45958	290.219
1.718	6.46708	290.68
1.72	6.47458	291.141
1.722	6.48208	291.6
1.724	6.48958	292.058
1.726	6.49708	292.516
1.728	6.50458	292.972
1.73	6.51187	293.427
1.732	6.51917	293.881
1.734	6.52667	294.334
1.736	6.53396	294.787
1.738	6.54125	295.24
1.74	6.54854	295.693
1.742	6.55583	296.145
1.744	6.56312	296.596
1.746	6.57042	297.046
1.748	6.57792	297.496
1.75	6.58521	297.945
1.752	6.59271	298.395
1.754	6.60021	298.843
1.756	6.60771	299.29
1.758	6.61521	299.736
1.76	6.62271	300.182
1.762	6.63021	300.629
1.764	6.63771	301.076
1.766	6.64521	301.522
1.768	6.65271	301.97
1.77	6.66021	302.418
1.772	6.66771	302.868
1.774	6.675	303.319
1.776	6.6825	303.771
1.778	6.68979	304.223
1.78	6.69729	304.675
1.782	6.70458	305.125
1.784	6.71187	305.575
1.786	6.71917	306.022
1.788	6.72667	306.467
1.79	6.73396	306.91
1.792	6.74125	307.351
1.794	6.74875	307.791
1.796	6.75604	308.232
1.798	6.76333	308.672
1.8	6.77062	309.113
1.802	6.77792	309.553
1.804	6.78521	309.993
1.806	6.7925	310.433
1.808	6.79979	310.872
1.81	6.80729	311.31
1.812	6.81458	311.747
1.814	6.82208	312.183
1.816	6.82958	312.619
1.818	6.83708	313.056
1.82	6.84458	313.494
1.822	6.85208	313.93
1.824	6.85958	314.367
1.826	6.86687	314.804
1.828	6.87437	315.241
1.83	6.88187	315.677
1.832	6.88917	316.113
1.834	6.89667	316.548
1.836	6.90396	316.983
1.838	6.91125	317.417
1.84	6.91875	317.85
1.842	6.92604	318.282
1.844	6.93333	318.714
1.846	6.94083	319.146
1.848	6.94812	319.577
1.85	6.95542	320.009
1.852	6.96271	320.441
1.854	6.97	320.871
1.856	6.97729	321.3
1.858	6.98458	321.728
1.86	6.99187	322.154
1.862	6.99937	322.579
1.864	7.00667	323.003
1.866	7.01396	323.427
1.868	7.02125	323.851
1.87	7.02875	324.275
1.872	7.03604	324.699
1.874	7.04354	325.125
1.876	7.05083	325.55
1.878	7.05833	325.976
1.88	7.06562	326.402
1.882	7.07312	326.826
1.884	7.08062	327.25
1.886	7.08812	327.674
1.888	7.09542	328.098
1.89	7.10292	328.52
1.892	7.11042	328.942
1.894	7.11792	329.364
1.896	7.12542	329.784
1.898	7.13271	330.204
1.9	7.14021	330.623
1.902	7.14771	331.042
1.904	7.155	331.461
1.906	7.16229	331.88
1.908	7.16979	332.299
1.91	7.17708	332.719
1.912	7.18437	333.137
1.914	7.19167	333.555
1.916	7.19896	333.973
1.918	7.20646	334.39
1.92	7.21396	334.806
1.922	7.22146	335.22
1.924	7.22896	335.634
1.926	7.23646	336.048
1.928	7.24396	336.461
1.93	7.25146	336.875
1.932	7.25917	337.288
1.934	7.26667	337.702
1.936	7.27417	338.115
1.938	7.28167	338.528
1.94	7.28896	338.941
1.942	7.29646	339.352
1.944	7.30396	339.762
1.946	7.31146	340.17
1.948	7.31875	340.578
1.95	7.32625	340.986
1.952	7.33354	341.393
1.954	7.34104	341.801
1.956	7.34833	342.208
1.958	7.35583	342.615
1.96	7.36333	343.021
1.962	7.37062	343.426
1.964	7.37812	343.829
1.966	7.38542	344.232
1.968	7.39271	344.635
1.97	7.40021	345.037
1.972	7.4075	345.439
1.974	7.41479	345.84
1.976	7.42208	346.241
1.978	7.42937	346.641
1.98	7.43687	347.04
1.982	7.44437	347.437
1.984	7.45167	347.834
1.986	7.45917	348.231
1.988	7.46667	348.628
1.99	7.47417	349.024
1.992	7.48167	349.421
1.994	7.48917	349.819
1.996	7.49667	350.216
1.998	7.50396	350.613
2	7.51146	351.009
2.002	7.51896	351.404
2.004	7.52625	351.798
2.006	7.53375	352.19
2.008	7.54104	352.581
2.01	7.54854	352.971
2.012	7.55583	353.36
2.014	7.56312	353.748
2.016	7.57042	354.136
2.018	7.57771	354.522
2.02	7.585	354.908
2.022	7.59229	355.293
2.024	7.59958	355.677
2.026	7.60687	356.059
2.028	7.61417	356.44
2.03	7.62167	356.821
2.032	7.62896	357.202
2.034	7.63625	357.582
2.036	7.64354	357.963
2.038	7.65104	358.342
2.04	7.65833	358.72
2.042	7.66583	359.098
2.044	7.67312	359.475
2.046	7.68062	359.851
2.048	7.68812	360.226
2.05	7.69562	360.601
2.052	7.70312	360.976
2.054	7.71062	361.351
2.056	7.71812	361.727
2.058	7.72562	362.104
2.06	7.73292	362.481
2.062	7.74042	362.857
2.064	7.74771	363.233
2.066	7.75521	363.607
2.068	7.7625	363.981
2.07	7.76979	364.353
2.072	7.77708	364.722
2.074	7.78417	365.09
2.076	7.79146	365.458
2.078	7.79875	365.825
2.08	7.80604	366.191
2.082	7.81333	366.555
2.084	7.82062	366.919
2.086	7.82792	367.283
2.088	7.83521	367.646
2.09	7.8425	368.007
2.092	7.85	368.369
2.094	7.8575	368.729
2.096	7.865	369.09
2.098	7.8725	369.45
2.1	7.88021	369.81
2.102	7.88771	370.171
2.104	7.895	370.532
2.106	7.9025	370.892
2.108	7.91	371.251
2.11	7.91729	371.61
2.112	7.92458	371.967
2.114	7.93208	372.323
2.116	7.93937	372.679
2.118	7.94687	373.034
2.12	7.95417	373.391
2.122	7.96146	373.748
2.124	7.96896	374.107
2.126	7.97625	374.466
2.128	7.98375	374.825
2.13	7.99104	375.183
2.132	7.99833	375.539
2.134	8.00562	375.894
2.136	8.01291	376.246
2.138	8.02042	376.596
2.14	8.02771	376.945
2.142	8.035	377.292
2.144	8.04229	377.638
2.146	8.04979	377.982
2.148	8.05708	378.326
2.15	8.06458	378.669
2.152	8.07208	379.014
2.154	8.07958	379.359
2.156	8.08708	379.703
2.158	8.09458	380.047
2.16	8.10208	380.389
2.162	8.10958	380.73
2.164	8.11708	381.069
2.166	8.12458	381.407
2.168	8.13208	381.745
2.17	8.13958	382.083
2.172	8.14708	382.419
2.174	8.15437	382.756
2.176	8.16187	383.092
2.178	8.16937	383.428
2.18	8.17687	383.762
2.182	8.18417	384.094
2.184	8.19167	384.426
2.186	8.19917	384.757
2.188	8.20646	385.087
2.19	8.21375	385.414
2.192	8.22104	385.741
2.194	8.22833	386.066
2.196	8.23583	386.39
2.198	8.24312	386.715
2.2	8.25042	387.039
2.202	8.25771	387.363
2.204	8.26521	387.686
2.206	8.27271	388.008
2.208	8.28021	388.33
2.21	8.28771	388.651
2.212	8.29521	388.972
2.214	8.30271	389.292
2.216	8.31021	389.611
2.218	8.31771	389.929
2.22	8.325	390.249
2.222	8.3325	390.568
2.224	8.34	390.888
2.226	8.3475	391.207
2.228	8.355	391.527
2.23	8.36229	391.847
2.232	8.36979	392.166
2.234	8.37708	392.485
2.236	8.38437	392.804
2.238	8.39187	393.122
2.24	8.39917	393.44
2.242	8.40646	393.757
2.244	8.41375	394.073
2.246	8.42104	394.388
2.248	8.42833	394.702
2.25	8.43583	395.014
2.252	8.44312	395.325
2.254	8.45041	395.635
2.256	8.45771	395.944
2.258	8.46521	396.251
2.26	8.4725	396.556
2.262	8.48	396.86
2.264	8.48729	397.162
2.266	8.49479	397.463
2.268	8.50229	397.763
2.27	8.50958	398.061
2.272	8.51708	398.358
2.274	8.52458	398.654
2.276	8.53187	398.951
2.278	8.53937	399.25
2.28	8.54687	399.548
2.282	8.55416	399.847
2.284	8.56167	400.146
2.286	8.56917	400.445
2.288	8.57646	400.744
2.29	8.58396	401.043
2.292	8.59125	401.341
2.294	8.59875	401.637
2.296	8.60604	401.931
2.298	8.61333	402.224
2.3	8.62083	402.514
2.302	8.62812	402.802
2.304	8.63542	403.089
2.306	8.64271	403.376
2.308	8.65	403.663
2.31	8.65708	403.952
2.312	8.66437	404.241
2.314	8.67167	404.531
2.316	8.67896	404.821
2.318	8.68646	405.109
2.32	8.69375	405.396
2.322	8.70125	405.681
2.324	8.70875	405.964
2.326	8.71604	406.246
2.328	8.72354	406.525
2.33	8.73104	406.803
2.332	8.73854	407.081
2.334	8.74583	407.361
2.336	8.75333	407.64
2.338	8.76062	407.919
2.34	8.76812	408.196
2.342	8.77541	408.473
2.344	8.78292	408.75
2.346	8.79021	409.026
2.348	8.79771	409.3
2.35	8.805	409.573
2.352	8.8125	409.845
2.354	8.82	410.117
2.356	8.82729	410.389
2.358	8.83479	410.663
2.36	8.84208	410.938
2.362	8.84937	411.213
2.364	8.85687	411.487
2.366	8.86417	411.762
2.368	8.87167	412.037
2.37	8.87896	412.312
2.372	8.88646	412.587
2.374	8.89396	412.86
2.376	8.90146	413.133
2.378	8.90875	413.405
2.38	8.91625	413.676
2.382	8.92375	413.944
2.384	8.93125	414.211
2.386	8.93896	414.477
2.388	8.94646	414.742
2.39	8.95396	415.009
2.392	8.96146	415.275
2.394	8.96896	415.54
2.396	8.97646	415.805
2.398	8.98396	416.069
2.4	8.99146	416.335
2.402	8.99896	416.601
2.404	9.00646	416.867
2.406	9.01396	417.131
2.408	9.02125	417.395
2.41	9.02875	417.659
2.412	9.03604	417.921
2.414	9.04333	418.181
2.416	9.05062	418.439
2.418	9.05791	418.695
2.42	9.06521	418.949
2.422	9.0725	419.202
2.424	9.07979	419.455
2.426	9.08729	419.706
2.428	9.09458	419.957
2.43	9.10208	420.208
2.432	9.10958	420.459
2.434	9.11708	420.711
2.436	9.12458	420.963
2.438	9.13208	421.213
2.44	9.13979	421.464
2.442	9.14729	421.714
2.444	9.15458	421.965
2.446	9.16208	422.216
2.448	9.16958	422.467
2.45	9.17687	422.717
2.452	9.18437	422.967
2.454	9.19166	423.215
2.456	9.19916	423.464
2.458	9.20646	423.712
2.46	9.21375	423.958
2.462	9.22125	424.203
2.464	9.22854	424.446
2.466	9.23583	424.688
2.468	9.24312	424.929
2.47	9.25042	425.169
2.472	9.25771	425.407
2.474	9.265	425.642
2.476	9.27229	425.876
2.478	9.27979	426.109
2.48	9.28708	426.34
2.482	9.29437	426.571
2.484	9.30187	426.802
2.486	9.30917	427.032
2.488	9.31646	427.263
2.49	9.32396	427.493
2.492	9.33146	427.725
2.494	9.33875	427.956
2.496	9.34625	428.185
2.498	9.35375	428.414
2.5	9.36125	428.641
2.502	9.36854	428.868
2.504	9.37604	429.094
2.506	9.38354	429.32
2.508	9.39104	429.546
2.51	9.39833	429.772
2.512	9.40583	429.998
2.514	9.41333	430.224
2.516	9.42062	430.451
2.518	9.42792	430.679
2.52	9.43542	430.907
2.522	9.44271	431.133
2.524	9.45	431.359
2.526	9.45729	431.584
2.528	9.46437	431.808
2.53	9.47167	432.031
2.532	9.47875	432.252
2.534	9.48604	432.471
2.536	9.49333	432.689
2.538	9.50062	432.908
2.54	9.50791	433.125
2.542	9.51542	433.342
2.544	9.52291	433.559
2.546	9.53041	433.776
2.548	9.53792	433.993
2.55	9.54542	434.21
2.552	9.55292	434.428
2.554	9.56042	434.645
2.556	9.56792	434.862
2.558	9.57542	435.079
2.56	9.58271	435.296
2.562	9.59021	435.513
2.564	9.59771	435.731
2.566	9.605	435.947
2.568	9.61229	436.163
2.57	9.61979	436.378
2.572	9.62708	436.592
2.574	9.63458	436.806
2.576	9.64187	437.018
2.578	9.64937	437.231
2.58	9.65666	437.443
2.582	9.66416	437.655
2.584	9.67146	437.867
2.586	9.67875	438.079
2.588	9.68604	438.29
2.59	9.69354	438.501
2.592	9.70083	438.712
2.594	9.70812	438.922
2.596	9.71542	439.132
2.598	9.72292	439.341
2.6	9.73042	439.549
2.602	9.73771	439.757
2.604	9.74521	439.964
2.606	9.75271	440.17
2.608	9.76021	440.374
2.61	9.76771	440.578
2.612	9.77521	440.782
2.614	9.78292	440.984
2.616	9.79041	441.186
2.618	9.79791	441.389
2.62	9.80542	441.591
2.622	9.81271	441.792
2.624	9.82021	441.992
2.626	9.82771	442.192
2.628	9.835	442.391
2.63	9.8425	442.59
2.632	9.85	442.787
2.634	9.85729	442.984
2.636	9.86458	443.18
2.638	9.87187	443.376
2.64	9.87937	443.57
2.642	9.88667	443.763
2.644	9.89396	443.954
2.646	9.90125	444.144
2.648	9.90854	444.332
2.65	9.91604	444.52
2.652	9.92333	444.707
2.654	9.93083	444.893
2.656	9.93833	445.079
2.658	9.94562	445.265
2.66	9.95312	445.452
2.662	9.96062	445.639
2.664	9.96833	445.826
2.666	9.97583	446.013
2.668	9.98333	446.2
2.67	9.99062	446.388
2.672	9.99812	446.576
2.674	10.0056	446.763
2.676	10.0129	446.949
2.678	10.0204	447.134
2.68	10.0277	447.318
2.682	10.035	447.501
2.684	10.0425	447.683
2.686	10.0498	447.865
2.688	10.0571	448.047
2.69	10.0646	448.228
2.692	10.0719	448.41
2.694	10.0794	448.592
2.696	10.0867	448.774
2.698	10.094	448.955
2.7	10.1013	449.136
2.702	10.1085	449.316
2.704	10.1158	449.493
2.706	10.1233	449.669
2.708	10.1306	449.843
2.71	10.1379	450.016
2.712	10.1454	450.187
2.714	10.1527	450.355
2.716	10.1602	450.524
2.718	10.1677	450.694
2.72	10.175	450.864
2.722	10.1825	451.034
2.724	10.1898	451.203
2.726	10.1973	451.373
2.728	10.2046	451.544
2.73	10.2121	451.714
2.732	10.2196	451.885
2.734	10.2271	452.055
2.736	10.2344	452.225
2.738	10.2419	452.393
2.74	10.2494	452.561
2.742	10.2569	452.728
2.744	10.2642	452.894
2.746	10.2717	453.058
2.748	10.279	453.222
2.75	10.2863	453.387
2.752	10.2935	453.552
2.754	10.3008	453.717
2.756	10.3081	453.881
2.758	10.3154	454.045
2.76	10.3227	454.209
2.762	10.33	454.373
2.764	10.3373	454.535
2.766	10.3446	454.697
2.768	10.3521	454.856
2.77	10.3594	455.015
2.772	10.3669	455.172
2.774	10.3744	455.329
2.776	10.3819	455.485
2.778	10.3892	455.64
2.78	10.3967	455.794
2.782	10.4042	455.947
2.784	10.4115	456.1
2.786	10.419	456.252
2.788	10.4265	456.405
2.79	10.4337	456.557
2.792	10.4413	456.709
2.794	10.4485	456.86
2.796	10.456	457.012
2.798	10.4633	457.164
2.8	10.4708	457.316
2.802	10.4781	457.467
2.804	10.4854	457.619
2.806	10.4929	457.771
2.808	10.5002	457.923
2.81	10.5075	458.075
2.812	10.5148	458.227
2.814	10.5219	458.378
2.816	10.5292	458.528
2.818	10.5365	458.677
2.82	10.5437	458.827
2.822	10.551	458.977
2.824	10.5585	459.127
2.826	10.566	459.277
2.828	10.5735	459.426
2.83	10.5813	459.573
2.832	10.5887	459.72
2.834	10.5962	459.866
2.836	10.6037	460.011
2.838	10.6113	460.154
2.84	10.6188	460.297
2.842	10.6263	460.44
2.844	10.6337	460.581
2.846	10.641	460.72
2.848	10.6485	460.857
2.85	10.6558	460.993
2.852	10.6633	461.128
2.854	10.6706	461.261
2.856	10.6779	461.394
2.858	10.6854	461.527
2.86	10.6927	461.662
2.862	10.7	461.799
2.864	10.7075	461.935
2.866	10.7148	462.072
2.868	10.7221	462.208
2.87	10.7296	462.344
2.872	10.7369	462.478
2.874	10.7442	462.611
2.876	10.7517	462.743
2.878	10.759	462.876
2.88	10.7665	463.009
2.882	10.7737	463.142
2.884	10.7812	463.276
2.886	10.7888	463.411
2.888	10.7963	463.546
2.89	10.8038	463.682
2.892	10.8112	463.819
2.894	10.8187	463.956
2.896	10.8262	464.093
2.898	10.8338	464.23
2.9	10.8413	464.366
2.902	10.8485	464.502
2.904	10.856	464.637
2.906	10.8635	464.772
2.908	10.8708	464.905
2.91	10.8783	465.036
2.912	10.8856	465.167
2.914	10.8929	465.296
2.916	10.9004	465.424
2.918	10.9077	465.551
2.92	10.915	465.676
2.922	10.9223	465.802
2.924	10.9296	465.926
2.926	10.9369	466.049
2.928	10.944	466.17
2.93	10.9512	466.29
2.932	10.9588	466.408
2.934	10.966	466.526
2.936	10.9733	466.643
2.938	10.9808	466.758
2.94	10.9883	466.874
2.942	10.9958	466.99
2.944	11.0033	467.106
2.946	11.0108	467.222
2.948	11.0183	467.339
2.95	11.0258	467.455
2.952	11.0331	467.572
2.954	11.0406	467.69
2.956	11.0481	467.808
2.958	11.0554	467.928
2.96	11.0629	468.047
2.962	11.0702	468.166
2.964	11.0777	468.285
2.966	11.0852	468.405
2.968	11.0925	468.523
2.97	11.0998	468.64
2.972	11.1071	468.756
2.974	11.1144	468.87
2.976	11.1217	468.984
2.978	11.129	469.098
2.98	11.1363	469.21
2.982	11.1433	469.32
2.984	11.1506	469.43
2.986	11.1579	469.539
2.988	11.1652	469.647
2.99	11.1725	469.754
2.992	11.18	469.861
2.994	11.1875	469.966
2.996	11.195	470.072
2.998	11.2025	470.179
3	11.21	470.287
3.002	11.2175	470.395
3.004	11.2248	470.5
3.006	11.2323	470.603
3.008	11.2398	470.703
3.01	11.2471	470.801
3.012	11.2544	470.897
3.014	11.2619	470.992
3.016	11.2692	471.088
3.018	11.2765	471.184
3.02	11.284	471.283
3.022	11.2915	471.384
3.024	11.299	471.487
3.026	11.3065	471.591
3.028	11.314	471.696
3.03	11.3212	471.801
3.032	11.3287	471.905
3.034	11.3362	472.007
3.036	11.3435	472.109
3.038	11.3508	472.21
3.04	11.3581	472.309
3.042	11.3656	472.408
3.044	11.3729	472.505
3.046	11.3802	472.601
3.048	11.3875	472.696
3.05	11.3948	472.79
3.052	11.4023	472.883
3.054	11.4096	472.975
3.056	11.4171	473.067
3.058	11.4246	473.158
3.06	11.4323	473.25
3.062	11.4398	473.342
3.064	11.4475	473.435
3.066	11.455	473.531
3.068	11.4625	473.627
3.07	11.4702	473.724
3.072	11.4777	473.821
3.074	11.485	473.919
3.076	11.4925	474.018
3.078	11.4998	474.117
3.08	11.5073	474.216
3.082	11.5146	474.314
3.084	11.5219	474.412
3.086	11.5292	474.51
3.088	11.5367	474.608
3.09	11.544	474.705
3.092	11.5512	474.803
3.094	11.5585	474.901
3.096	11.566	474.998
3.098	11.5733	475.095
3.1	11.5806	475.192
3.102	11.5881	475.287
3.104	11.5956	475.381
3.106	11.6029	475.475
3.108	11.6104	475.569
3.11	11.6179	475.662
3.112	11.6254	475.754
3.114	11.6331	475.846
3.116	11.6406	475.937
3.118	11.6481	476.03
3.12	11.6554	476.123
3.122	11.6629	476.216
3.124	11.6704	476.31
3.126	11.6777	476.403
3.128	11.685	476.495
3.13	11.6925	476.587
3.132	11.6998	476.678
3.134	11.7071	476.77
3.136	11.7146	476.861
3.138	11.7219	476.951
3.14	11.7294	477.04
3.142	11.7369	477.13
3.144	11.7442	477.219
3.146	11.7515	477.308
3.148	11.759	477.397
3.15	11.7662	477.485
3.152	11.7735	477.572
3.154	11.7808	477.658
3.156	11.7879	477.743
3.158	11.7952	477.827
3.16	11.8027	477.91
3.162	11.81	477.991
3.164	11.8175	478.071
3.166	11.8248	478.149
3.168	11.8323	478.227
3.17	11.8398	478.305
3.172	11.8473	478.381
3.174	11.8548	478.456
3.176	11.8623	478.53
3.178	11.8696	478.605
3.18	11.8771	478.682
3.182	11.8844	478.76
3.184	11.8919	478.838
3.186	11.8992	478.917
3.188	11.9065	478.997
3.19	11.914	479.078
3.192	11.9213	479.158
3.194	11.9285	479.238
3.196	11.9358	479.317
3.198	11.9431	479.397
3.2	11.9504	479.477
3.202	11.9577	479.559
3.204	11.965	479.641
3.206	11.9723	479.722
3.208	11.9798	479.803
3.21	11.9871	479.883
3.212	11.9944	479.962
3.214	12.0017	480.042
3.216	12.0092	480.12
3.218	12.0165	480.197
3.22	12.024	480.274
3.222	12.0315	480.35
3.224	12.039	480.428
3.226	12.0467	480.506
3.228	12.0542	480.585
3.23	12.0617	480.662
3.232	12.069	480.74
3.234	12.0765	480.817
3.236	12.084	480.894
3.238	12.0913	480.971
3.24	12.0988	481.046
3.242	12.106	481.122
3.244	12.1135	481.198
3.246	12.1208	481.274
3.248	12.1283	481.35
3.25	12.1356	481.426
3.252	12.1429	481.501
3.254	12.1504	481.575
3.256	12.1577	481.65
3.258	12.1652	481.726
3.26	12.1725	481.804
3.262	12.1798	481.882
3.264	12.1873	481.96
3.266	12.1946	482.038
3.268	12.2021	482.117
3.27	12.2094	482.196
3.272	12.2167	482.274
3.274	12.2242	482.351
3.276	12.2317	482.428
3.278	12.2392	482.506
3.28	12.2467	482.584
3.282	12.2542	482.663
3.284	12.2615	482.742
3.286	12.269	482.821
3.288	12.2765	482.9
3.29	12.2842	482.979
3.292	12.2917	483.058
3.294	12.2992	483.136
3.296	12.3067	483.214
3.298	12.3142	483.291
3.3	12.3217	483.369
3.302	12.329	483.448
3.304	12.3365	483.526
3.306	12.3438	483.604
3.308	12.3513	483.681
3.31	12.3585	483.759
3.312	12.366	483.839
3.314	12.3733	483.919
3.316	12.3806	484
3.318	12.3879	484.081
3.32	12.3952	484.162
3.322	12.4025	484.242
3.324	12.41	484.322
3.326	12.4173	484.401
3.328	12.4248	484.481
3.33	12.4321	484.559
3.332	12.4396	484.638
3.334	12.4471	484.717
3.336	12.4546	484.795
3.338	12.4621	484.873
3.34	12.4696	484.951
3.342	12.4771	485.029
3.344	12.4846	485.107
3.346	12.4921	485.185
3.348	12.4996	485.263
3.35	12.5071	485.342
3.352	12.5146	485.421
3.354	12.5219	485.499
3.356	12.5292	485.577
3.358	12.5367	485.656
3.36	12.544	485.734
3.362	12.5512	485.812
3.364	12.5587	485.89
3.366	12.566	485.967
3.368	12.5733	486.044
3.37	12.5806	486.118
3.372	12.5879	486.192
3.374	12.5952	486.264
3.376	12.6025	486.337
3.378	12.6098	486.409
3.38	12.6171	486.481
3.382	12.6244	486.554
3.384	12.6319	486.626
3.386	12.6392	486.697
3.388	12.6467	486.768
3.39	12.6542	486.838
3.392	12.6617	486.907
3.394	12.669	486.976
3.396	12.6765	487.043
3.398	12.684	487.111
3.4	12.6915	487.178
3.402	12.699	487.244
3.404	12.7063	487.31
3.406	12.7137	487.377
3.408	12.721	487.444
3.41	12.7285	487.511
3.412	12.7358	487.579
3.414	12.7431	487.648
3.416	12.7504	487.718
3.418	12.7579	487.789
3.42	12.7652	487.86
3.422	12.7725	487.931
3.424	12.7798	488.001
3.426	12.7871	488.072
3.428	12.7944	488.143
3.43	12.8017	488.214
3.432	12.809	488.285
3.434	12.8163	488.356
3.436	12.8235	488.426
3.438	12.8308	488.494
3.44	12.8381	488.562
3.442	12.8454	488.631
3.444	12.8529	488.699
3.446	12.8602	488.768
3.448	12.8677	488.837
3.45	12.8752	488.908
3.452	12.8827	488.979
3.454	12.89	489.05
3.456	12.8975	489.121
3.458	12.905	489.191
3.46	12.9125	489.261
3.462	12.9198	489.33
3.464	12.9273	489.399
3.466	12.9346	489.468
3.468	12.9421	489.536
3.47	12.9496	489.605
3.472	12.9571	489.675
3.474	12.9644	489.746
3.476	12.9719	489.818
3.478	12.9792	489.89
3.48	12.9865	489.962
3.482	12.9938	490.035
3.484	13.0013	490.108
3.486	13.0085	490.181
3.488	13.0158	490.254
3.49	13.0231	490.327
3.492	13.0304	490.399
3.494	13.0377	490.471
3.496	13.045	490.542
3.498	13.0525	490.612
3.5	13.06	490.683
3.502	13.0675	490.753
3.504	13.075	490.824
3.506	13.0825	490.895
3.508	13.09	490.967
3.51	13.0975	491.04
3.512	13.1052	491.112
3.514	13.1127	491.185
3.516	13.1202	491.258
3.518	13.1277	491.331
3.52	13.135	491.403
3.522	13.1425	491.472
3.524	13.1498	491.541
3.526	13.1573	491.611
3.528	13.1648	491.682
3.53	13.1721	491.754
3.532	13.1796	491.827
3.534	13.1871	491.9
3.536	13.1944	491.974
3.538	13.2019	492.049
3.54	13.2092	492.125
3.542	13.2165	492.201
3.544	13.2238	492.278
3.546	13.231	492.354
3.548	13.2383	492.431
3.55	13.2456	492.507
3.552	13.2529	492.583
3.554	13.2604	492.657
3.556	13.2679	492.731
3.558	13.2754	492.805
3.56	13.2829	492.88
3.562	13.2904	492.955
3.564	13.2979	493.03
3.566	13.3054	493.107
3.568	13.3129	493.183
3.57	13.3204	493.259
3.572	13.3277	493.335
3.574	13.3352	493.41
3.576	13.3427	493.485
3.578	13.3502	493.56
3.58	13.3577	493.635
3.582	13.365	493.711
3.584	13.3725	493.788
3.586	13.3798	493.865
3.588	13.3871	493.941
3.59	13.3944	494.016
3.592	13.4019	494.09
3.594	13.4092	494.164
3.596	13.4165	494.237
3.598	13.4238	494.311
3.6	13.431	494.385
3.602	13.4383	494.46
3.604	13.4456	494.534
3.606	13.4529	494.609
3.608	13.4602	494.683
3.61	13.4677	494.758
3.612	13.475	494.833
3.614	13.4825	494.906
3.616	13.49	494.98
3.618	13.4975	495.055
3.62	13.5048	495.13
3.622	13.5123	495.205
3.624	13.5198	495.28
3.626	13.5273	495.355
3.628	13.5346	495.428
3.63	13.5421	495.502
3.632	13.5496	495.577
3.634	13.5569	495.651
3.636	13.5644	495.725
3.638	13.5717	495.799
3.64	13.5792	495.874
3.642	13.5865	495.95
3.644	13.594	496.028
3.646	13.6013	496.106
3.648	13.6085	496.184
3.65	13.6158	496.263
3.652	13.6231	496.341
3.654	13.6304	496.42
3.656	13.6377	496.499
3.658	13.6448	496.577
3.66	13.6521	496.656
3.662	13.6594	496.733
3.664	13.6667	496.811
3.666	13.674	496.888
3.668	13.6815	496.964
3.67	13.689	497.04
3.672	13.6965	497.117
3.674	13.704	497.196
3.676	13.7117	497.276
3.678	13.7192	497.356
3.68	13.7265	497.435
3.682	13.734	497.515
3.684	13.7415	497.596
3.686	13.749	497.676
3.688	13.7562	497.756
3.69	13.7637	497.834
3.692	13.771	497.911
3.694	13.7785	497.985
3.696	13.7858	498.058
3.698	13.7931	498.13
3.7	13.8006	498.203
3.702	13.8079	498.276
3.704	13.8154	498.352
3.706	13.8227	498.431
3.708	13.8302	498.512
3.71	13.8375	498.597
3.712	13.845	498.682
3.714	13.8523	498.767
3.716	13.8596	498.852
3.718	13.8669	498.935
3.72	13.8744	499.016
3.722	13.8817	499.095
3.724	13.889	499.171
3.726	13.8965	499.244
3.728	13.9038	499.315
3.73	13.9113	499.387
3.732	13.9187	499.461
3.734	13.9265	499.536
3.736	13.934	499.612
3.738	13.9415	499.689
3.74	13.949	499.769
3.742	13.9567	499.851
3.744	13.9642	499.933
3.746	13.9717	500.015
3.748	13.979	500.097
3.75	13.9865	500.18
3.752	13.9938	500.262
3.754	14.0013	500.345
3.756	14.0085	500.428
3.758	14.016	500.513
3.76	14.0233	500.597
3.762	14.0308	500.682
3.764	14.0381	500.767
3.766	14.0456	500.852
3.768	14.0529	500.937
3.77	14.0602	501.022
3.772	14.0675	501.108
3.774	14.0748	501.194
3.776	14.0823	501.281
3.778	14.0896	501.369
3.78	14.0971	501.456
3.782	14.1046	501.542
3.784	14.1121	501.628
3.786	14.1196	501.712
3.788	14.1271	501.797
3.79	14.1346	501.88
3.792	14.1421	501.963
3.794	14.1494	502.045
3.796	14.1569	502.127
3.798	14.1644	502.208
3.8	14.1719	502.288
3.802	14.1792	502.368
3.804	14.1867	502.449
3.806	14.194	502.53
3.808	14.2015	502.611
3.81	14.2088	502.693
3.812	14.216	502.775
3.814	14.2233	502.858
3.816	14.2306	502.941
3.818	14.2381	503.025
3.82	14.2454	503.109
3.822	14.2527	503.192
3.824	14.26	503.275
3.826	14.2673	503.357
3.828	14.2746	503.438
3.83	14.2821	503.52
3.832	14.2894	503.602
3.834	14.2967	503.685
3.836	14.304	503.768
3.838	14.3115	503.849
3.84	14.3187	503.931
3.842	14.3262	504.015
3.844	14.3338	504.099
3.846	14.3413	504.184
3.848	14.3488	504.27
3.85	14.356	504.355
3.852	14.3635	504.439
3.854	14.371	504.523
3.856	14.3785	504.607
3.858	14.3858	504.691
3.86	14.3933	504.774
3.862	14.4008	504.856
3.864	14.4081	504.938
3.866	14.4156	505.02
3.868	14.4229	505.101
3.87	14.4302	505.183
3.872	14.4377	505.264
3.874	14.445	505.345
3.876	14.4523	505.429
3.878	14.4596	505.515
3.88	14.4669	505.602
3.882	14.4742	505.69
3.884	14.4815	505.777
3.886	14.489	505.863
3.888	14.4962	505.951
3.89	14.5035	506.038
3.892	14.511	506.125
3.894	14.5183	506.209
3.896	14.5258	506.293
3.898	14.5333	506.375
3.9	14.5408	506.456
3.902	14.5481	506.538
3.904	14.5556	506.62
3.906	14.5631	506.701
3.908	14.5706	506.784
3.91	14.5781	506.868
3.912	14.5854	506.953
3.914	14.5929	507.038
3.916	14.6004	507.125
3.918	14.6077	507.212
3.92	14.6152	507.299
3.922	14.6227	507.388
3.924	14.63	507.478
3.926	14.6375	507.568
3.928	14.6448	507.658
3.93	14.6521	507.748
3.932	14.6594	507.839
3.934	14.6667	507.929
3.936	14.674	508.019
3.938	14.6813	508.109
3.94	14.6885	508.198
3.942	14.6958	508.287
3.944	14.7031	508.376
3.946	14.7106	508.465
3.948	14.7179	508.553
3.95	14.7254	508.641
3.952	14.7329	508.727
3.954	14.7404	508.813
3.956	14.7479	508.901
3.958	14.7554	508.989
3.96	14.7631	509.078
3.962	14.7706	509.169
3.964	14.7781	509.261
3.966	14.7856	509.353
3.968	14.7931	509.446
3.97	14.8006	509.538
3.972	14.8079	509.63
3.974	14.8154	509.722
3.976	14.8227	509.813
3.978	14.8302	509.906
3.98	14.8375	509.998
3.982	14.8448	510.089
3.984	14.8523	510.181
3.986	14.8596	510.272
3.988	14.8671	510.362
3.99	14.8744	510.453
3.992	14.8819	510.544
3.994	14.8892	510.635
3.996	14.8965	510.726
3.998	14.9038	510.817
[truncated: 7,590 more rows]
