# Supplementary material for: Evaluation of a bioengineered ACL matrix’s osteointegration with BMP-2 supplementation
Source: PLoS One. 2020 Jan 7;15(1):e0227181. doi: 10.1371/journal.pone.0227181 (PMC6946545; doi:10.1371/journal.pone.0227181)
Supplement: S2 File — (XLSX) [file pone.0227181.s012.xlsx]

## Sheet: Sheet1
			IC Normalization
			Log-log Curve	0	Values below the Limit of Detection (LOD)
			Linear Curve	1585.64	Value above the highest standards
			Fixed Curve
			Linear Curve	Experimental Result - Dilution factor not accounted for
	LOD	MAX		(pg/ml)	DLB1 PRE-OP	DLB2 PRE-OP	DLB3 PRE-OP	DLB4 PRE-OP	DLB5 PRE-OP	DLB6 PRE-OP	DHB1 PRE-OP	DHB2 PRE-OP	DHB3 PRE-OP	DHB4 PRE-OP	DHB5 PRE-OP	DHB6 PRE-OP	DLB1 DAY 2	DLB2 DAY 2	DLB3 DAY 2	DLB4 DAY 2	DLB5 DAY 2	DLB6 DAY 2	DHB1 DAY 2	DHB2 DAY 2	DHB3 DAY 2	DHB4 DAY 2	DHB5 DAY 2	DHB6 DAY 2	DLB1 DAY 7	DLB2 DAY 7	DLB3 DAY 7	DLB4 DAY 7	DLB5 DAY 7	DLB6 DAY 7	DHB1 DAY 7	DHB2 DAY 7	DHB3 DAY 7	DHB4 DAY 7	D1 SERUM- PREOP	DHB6 DAY	DLB1 DAY 14	DLB2 DAY 14	DLB3 DAY 14	DLB4 DAY 14	DLB5 DAY 14	DLB6 DAY 14	DHB1 DAY 14	DHB2 DAY 14	DHB3 DAY 14
lCYT1	72.3509	1111.11		IL-1a	464.708	195.566	391.671	25.7868	174.321	0	144.642	32.8615	80.7127	165.171	146.601	176.231	124.185	133.307	50.8858	186.493	239.346	25.1852	271.611	0	6.30036	0	109.334	25.6629	449.311	110.321	199.988	31.2614	188.081	0	89.6516	0	32.2223	5.40059	0	35.3411	153.208	21.4158	60.099	102.027	77.133	15.4908	91.1836	258.047	43.8352
lCYT1	2.03081	1000		IL-1b	0	0	0	0	0	0	0	0	0	0.650302	7.32044	3.76122	4.04582	3.25886	3.71892	3.41061	6.93604	4.91331	5.91935	3.11621	4.16241	5.7239	0	0	0	0	0	0	0	0	0	0	0	0	0	0.692766	0	0	0	0	0	0	0	1.15893	0
lCYT1	0.618096	66.6667		IL-8	1.30601	1.66548	1.71968	3.88905	2.11105	0.0376596	1.51759	1.30691	1.02466	0.834169	0	0.869954	1.0432	3.22612	1.95731	2.5367	1.19214	0.713735	1.40371	8.86692	3.7882	2.09547	0	0.218657	1.39704	6.04407	1.10087	4.83471	6.74411	0.168549	0.207862	0	0	0.771861	12.0769	1.86726	0.794996	2.24462	2.52149	1.06909	0.538856	0	0.369087	0.768192	0
lCYT1	212.481	20000		IL-17A	158.981	0	0	0	0	0	0	117.924	0	0	0	0	0	0	0	0	0	0	0	0	0	0	0	0	0	0	0	0	0	0	0	0	0	0	0	0	0	0	0	0	0	0	0	0	0
lCYT1	4177.54	200000		IL-21	3629.58	1568.56	0	1392.48	0	0	197.445	0	0	0	1599.3	14971.6	0	0	0	0	0	0	0	7459.61	19525.5	12734	0	4757.84	0	0	0	5750	0	0	0	0	35012.7	0	0	14033.9	0	15973.5	2036.73	2219.78	0	0	0	0	0
lCYT1	275.811	100000		Leptin	0	0	0	0	0	0	211.227	0	101.531	0	165.566	408.849	196.125	0	81.0283	0	68.8168	0	0	36.937	493.444	53.0165	0	159.184	0	0	0	220.19	0	0	0	0	738.797	0	0	263.662	0	0	0	5.45162	0	0	18.1728	0	28.6598
lCYT1	25.1613	400		MIP-1b	15.3484	32.2728	43.8193	100.761	77.4519	30.4159	38.7313	11.4341	0	6.34252	7.89084	144.882	85.7724	23.3799	35.9031	0	100.748	0	34.185	0	145.889	58.8462	5.61733	125.713	0	150.053	8.25205	109.449	125.134	49.2148	81.5749	0	0	92.5476	40.1796	0	4.5965	0	0	163.497	0	27.1035	89.4058	132.205	47.1694
lCYT1	91.1713	20000		MMP-9	32.2893	25.8361	11.6273	50.6994	16.5148	22.2859	8.64609	3.86612	13.2303	27.7716	14.033	39.5547	106.299	168.411	155.629	24.1601	51.7996	82.1781	40.8531	793.881	124.444	154.131	77.1643	92.7308	178.202	459.233	149.436	221.518	159.57	30.1586	141.022	2.42351	143.728	62.2948	116.211	577.258	12.4481	106.405	16.5245	44.8438	32.0338	19.0055	36.0518	52.4914	21.1931
lCYT1	151.947	20000		NCAM-1	57802.8	49850.8	55023.2	52666.9	49766.1	52618.2	35334.1	41277.4	71023.9	64483.1	58392.6	59176.1	70359.9	49430.9	63954.8	62729	61940.4	62616.3	65971.6	44921.7	59020.4	71950.2	57239.6	48975.4	60668.6	51453.3	45098.4	50257	54760.2	38374.2	48302.6	23598.6	53589.6	41904.1	15055	46612.7	58274.7	64756.1	53173.4	50741.5	44408.9	46008.5	45669.8	56827.4	37037.6
lCYT1	15.9765	4000		TNFa	2.13446	0	1.80903	0.0380031	4.30558	0.0799797	0.758519	0.108885	1.91175	1.80273	2.64251	0.583964	2.27955	1.03462	0.907174	2.33525	2.22253	2.28621	4.31276	1.88205	3.04642	2.22494	0.108473	0.135976	0	1.37764	0	2.61384	0.134762	0.162394	0.620667	0	0	1.96199	0	0.42298	0.502571	3.2018	0.724053	1.56736	1.34249	1.05113	1.95309	2.00861	0.704183
				DLB1 = 1ug BMP-2		DG = Control at 12 weeks
				DHB1 = 10ug BMP-2		D = Control at 24 weeks
			IC Normalization
			Log-log Curve	0	Values below the Limit of Detection (LOD)
			Linear Curve	1585.64	Value above the highest standards
			Fixed Curve
				Experimental Result
	LOD	MAX		(pg/ml)	D2 pre-op	D3 pre-op	D4 pre-op	D5 pre-op	D6 pre-op	D2 day 2	D3 day 2	D4 day 2	D5 day 2	D6 day 2	D2 day 7	D3 day 7	D4 day 7	D5 day 7	D6 day 7	D2 day 14	D3 day 14	D4 day 14	D5 day 14	D6 day 14	D2 day 28	D3 day 28	D4 day 28	D5 day 28	D6 day 28	D2 day 42	D3 day 42	D4 day 42	D5 day 42	D6 day 42	D2 day 56	D3 day 56	D4 day 56	D5 day 56	D6 day 56	D3 day 84	D4 day 84	D5 day 84	D6 day 84	D2 day 112	D3 day 112	D4 day 112	D5 day 112	D6 day 112	D2 day 168
lCYT1	2731.8	10000		IL-1a	0	0	0	0	0	0	0	0	0	0	0	0	0	0	0	0	0	0	0	0	1.52921	0	0	29378.6	0	18201.1	0	9091.66	0	11920.3	524.301	43736.6	4558.3	0	15301.6	2300.83	0	0	0	342.311	1795.86	0	0	0	33.9798
lCYT1	3.29416	1000		IL-1b	4.60376	0	4.9814	0	0	0	9.95756	0	1.10451	0	1.68086	1.73818	0.487675	0	0.35589	0	10.0604	2.23835	1.10684	0	0	0	4.25219	5.64971	2.00549	11.416	3.14741	8.87554	2.08435	17.4721	7.02586	7.82453	1.57816	0	1.7536	0	0.870508	2.33119	0	5.00349	2.79545	2.89503	0.397679	0	0
lCYT1	0.551481	200		IL-8	3.69389	5.36894	3.65399	5.32341	8.67807	0	13.3348	6.24885	3.10538	3.66835	3.80728	4.01389	1.5097	0	8.95158	3.9662	4.97199	0.459263	1.2186	2.62556	0	1.16764	8.90056	6.91126	8.0423	7.03353	2.7958	5.99857	10.0399	10.4011	3.52604	18.2857	2.81236	10.072	5.42884	5.21648	3.78591	0.769128	1.94446	2.06727	4.93932	10.211	6.51131	3.67661	0
lCYT1	393.511	20000		IL-17A	0	0	0	0	0	0	662.721	0	0	0	0	0	0	0	0	0	0	0	0	0	0	0	0	1676.02	78.9434	1483.06	0	0	0	2759.78	0	3499.04	0	0	2495.43	326.388	1709.21	0	547.944	0	847.642	0	0	0	0
lCYT1	4771.57	200000		IL-21	546.897	0	2349.47	4960.29	4243.21	2816.47	14870.7	2268.27	0	11452.6	5638	7043.42	5948.81	0	0	985.135	0	0	64.7123	0	792.239	0	20282.9	24979	19945.5	30421.3	2465.54	15304.2	7741.35	57200.3	920.929	42890.7	0	0	0	9842.87	0	0	0	0	648.323	0	16585.5	30932.8	1607.58
lCYT1	322.9	100000		Leptin	681.666	192.655	375.675	841.011	255.275	3437.72	666.778	0	0	0	808.686	0	0	0	0	0	543.884	0	174.22	0	0	0	1278.32	478.437	0	682.475	0	106.257	128.05	2491.3	351.112	2342.15	0	2052.33	197.305	151.678	312.403	0	374.71	8.66936	287.198	0	1900.39	0	417.5
lCYT1	10.1485	400		MIP-1b	0	0	0.33488	0	0	0	0	20.6857	0	10.2295	0	74.9531	27.3942	0	62.455	0	124.998	57.2227	84.395	44.365	105.448	56.0124	0	27.2861	197.891	75.6029	6.7768	21.7978	0	0	18.4379	69.2436	8.68377	0	156.308	80.49	191.634	66.4413	91.7771	65.4843	196.473	155.063	99.9317	0	162.55
lCYT1	68.3971	20000		MMP-9	66.6984	20.278	37.7768	37.6092	54.9502	0	299.361	1.78251	91.3481	132.054	81.3017	9.13753	43.315	40.6785	135.94	171.364	77.4016	22.2718	5.37883	9.75339	0	2.38366	71.0036	48.6111	154.051	134.462	25.3759	100.224	38.9529	195.079	49.8029	102.115	17.7837	47.4343	35.5731	75.3225	30.6663	29.2885	7.31221	41.5356	50.3392	12.5169	138.58	110.61	93.5622
lCYT1	205.947	20000		NCAM-1	41661.6	39402.8	30656.3	42481.5	22533.4	27237.4	8968.94	21203.8	21557.9	36408.8	35838.7	14630.8	33279.4	15509.3	15778.1	34077.1	24438.5	27501	31864.1	29579.2	15589.6	28391.8	45904.7	30686.9	57426.7	45195.2	27346.5	36469.8	29984.3	49108.5	24095.7	40928.1	28959.4	34558.3	16471.8	18294.5	26760.9	33941	29476.3	29341	27977.4	27302.2	29055.4	27415.5	32241.4
lCYT1	25.7631	4000		TNFa	0	0	0	0	0	0	0	0	0	0	0	6.52225	0	0	0	0	0	0	0	0	0	0	0	122.281	0	135.075	0	0	0	0	0	0	0	0	22.8205	0	0	0	0	0	0	0	0	0	72.3528
				IL-1a	72.4	72.4	72.4	72.4	72.4	72.4	72.4	72.4	72.4	72.4	72.4	72.4	72.4	72.4	72.4	72.4	72.4	72.4	72.4	72.4	72.4	72.4	72.4	72.4	72.4	72.4	72.4	72.4	72.4	72.4	72.4	72.4	72.4	72.4	72.4	72.4	72.4	72.4	72.4	72.4	72.4	72.4	72.4	72.4	72.4
				IL-1b	2	2	2	2	2	2	2	2	2	2	2	2	2	2	2	2	2	2	2	2	2	2	2	2	2	2	2	2	2	2	2	2	2	2	2	2	2	2	2	2	2	2	2	2	2
				IL-8	0.6	0.6	0.6	0.6	0.6	0.6	0.6	0.6	0.6	0.6	0.6	0.6	0.6	0.6	0.6	0.6	0.6	0.6	0.6	0.6	0.6	0.6	0.6	0.6	0.6	0.6	0.6	0.6	0.6	0.6	0.6	0.6	0.6	0.6	0.6	0.6	0.6	0.6	0.6	0.6	0.6	0.6	0.6	0.6	0.6
				IL-17A	212.5	212.5	212.5	212.5	212.5	212.5	212.5	212.5	212.5	212.5	212.5	212.5	212.5	212.5	212.5	212.5	212.5	212.5	212.5	212.5	212.5	212.5	212.5	212.5	212.5	212.5	212.5	212.5	212.5	212.5	212.5	212.5	212.5	212.5	212.5	212.5	212.5	212.5	212.5	212.5	212.5	212.5	212.5	212.5	212.5
				IL-21	4177.5	4177.5	4177.5	4177.5	4177.5	4177.5	4177.5	4177.5	4177.5	4177.5	4177.5	4177.5	4177.5	4177.5	4177.5	4177.5	4177.5	4177.5	4177.5	4177.5	4177.5	4177.5	4177.5	4177.5	4177.5	4177.5	4177.5	4177.5	4177.5	4177.5	4177.5	4177.5	4177.5	4177.5	4177.5	4177.5	4177.5	4177.5	4177.5	4177.5	4177.5	4177.5	4177.5	4177.5	4177.5
				Leptin	275.8	275.8	275.8	275.8	275.8	275.8	275.8	275.8	275.8	275.8	275.8	275.8	275.8	275.8	275.8	275.8	275.8	275.8	275.8	275.8	275.8	275.8	275.8	275.8	275.8	275.8	275.8	275.8	275.8	275.8	275.8	275.8	275.8	275.8	275.8	275.8	275.8	275.8	275.8	275.8	275.8	275.8	275.8	275.8	275.8
				MIP-1b	25.2	25.2	25.2	25.2	25.2	25.2	25.2	25.2	25.2	25.2	25.2	25.2	25.2	25.2	25.2	25.2	25.2	25.2	25.2	25.2	25.2	25.2	25.2	25.2	25.2	25.2	25.2	25.2	25.2	25.2	25.2	25.2	25.2	25.2	25.2	25.2	25.2	25.2	25.2	25.2	25.2	25.2	25.2	25.2	25.2
				MMP-9	91.2	91.2	91.2	91.2	91.2	91.2	91.2	91.2	91.2	91.2	91.2	91.2	91.2	91.2	91.2	91.2	91.2	91.2	91.2	91.2	91.2	91.2	91.2	91.2	91.2	91.2	91.2	91.2	91.2	91.2	91.2	91.2	91.2	91.2	91.2	91.2	91.2	91.2	91.2	91.2	91.2	91.2	91.2	91.2	91.2
				NCAM-1	151.9	151.9	151.9	151.9	151.9	151.9	151.9	151.9	151.9	151.9	151.9	151.9	151.9	151.9	151.9	151.9	151.9	151.9	151.9	151.9	151.9	151.9	151.9	151.9	151.9	151.9	151.9	151.9	151.9	151.9	151.9	151.9	151.9	151.9	151.9	151.9	151.9	151.9	151.9	151.9	151.9	151.9	151.9	151.9	151.9
				TNFa	16	16	16	16	16	16	16	16	16	16	16	16	16	16	16	16	16	16	16	16	16	16	16	16	16	16	16	16	16	16	16	16	16	16	16	16	16	16	16	16	16	16	16	16	16
[truncated: 61 more columns]
