# Supplementary material for: Evaluation of a bioengineered ACL matrix’s osteointegration with BMP-2 supplementation
Source: PLoS One. 2020 Jan 7;15(1):e0227181. doi: 10.1371/journal.pone.0227181 (PMC6946545; doi:10.1371/journal.pone.0227181)
Supplement: S3 File — (XLSX) [file pone.0227181.s013.xlsx]

## Sheet: Sheet1
Femur Tunnel Average Cross sectional Area
		Bioengineered ACL matrix at 12 Weeks	+ 1μg BMP-2	+ 10 μg BMP-2	Bioengineered ACL Matrix at 24 Weeks
		23.0086	20.1083	22.3457	24.2647
		24.1464	27.6991	31.7732	29.6338
		29.6432	26.7382	24.0807	33.5995
		23.2214	15.5522	20.0657
			20.8999	26.0026
				25.7188
Tibia Tunnel Average Cross sectional Area
		Bioengineered ACL matrix at 12 Weeks	+ 1μg BMP-2	+ 10 μg BMP-2	Bioengineered ACL Matrix at 24 Weeks
		16.2674	15.6791	17.8539	21.6575
		20.3268	19.7234	22.0973	22.8072
		21.1912	22.403	14.4698	25.5801
		25.897	11.1306	17.5532
			17.4792	16.7456
				15.6486
