# Supplementary material for: Evaluation of a bioengineered ACL matrix’s osteointegration with BMP-2 supplementation
Source: PLoS One. 2020 Jan 7;15(1):e0227181. doi: 10.1371/journal.pone.0227181 (PMC6946545; doi:10.1371/journal.pone.0227181)
Supplement: S4 File — (XLSX) [file pone.0227181.s014.xlsx]

## Sheet: DG
Goldners Trichrome stain analysis			Bioengineered ACL Matrix Alone at 12 weeks
	Sample name	Staining	Bone	file name	position	mesure
	DG2-1	Goldners	femur_anterior	Image002 (5X)	mid tunnel (most distal)	fibrous interface		283.39	187.36	209.83
				Image003 (5X)	mid tunnel	fibrous interface		309.56	330.77
				Image004 (5X)	mid tunnel	fibrous interface		109.5	216.67	223.19
				Image005 (5X)	mid tunnel	fibrous interface		94.39	92.77	113.22
				Image006 (5X)	mid tunnel	fibrous interface		311.91	280.41	362.43
				Image007 (5X)	mid tunnel	fibrous interface		86.42	66.14	59.16
				Image008 (5X)	mid tunnel	fibrous interface		154.81	155.49	129.28
				image010	mid tunnel (most distal)	osteoid		13.69	6.72	4.9	4.29
				image011	mid tunnel	osteoid		14.82	22.02
				image012	mid tunnel	osteoid		8.2	10.27	14.11
				image013	mid tunnel	osteoid		11.39	8.88
				image014	mid tunnel	osteoid		11.41
				image015	mid tunnel	osteoid		7.35
				image016	mid tunnel	osteoid		7.95
				image017	mid tunnel	osteoid		15.71	11.24
				image018	mid tunnel	osteoid		15.99	15.19	19.31
			femur_posterior	image019 (5X)	mid tunnel (most proximal)	fibrous interface		375.89	409.34	419.64
				image020 (5X)	mid tunnel	fibrous interface		504.23	184.53	133.83
				image021 (5X)	mid tunnel	fibrous interface		113.5	139.96
				image023 (5X)	mid tunnel	fibrous interface		324.71	308.28
				image025 (5X)	apature	fibrous interface		52.55	93.44	119.61
				image027	mid tunnel (most distal)	osteoid		8.59	8.66	7.62
				image028	mid tunnel	osteoid		6.15	15.72	8.67
				image029	mid tunnel	osteoid		12.98	13.24
				image030	mid tunnel	osteoid		14.46	5.43	11.3
				image031	mid tunnel	osteoid		10.58	7.05
				image032	mid tunnel	osteoid		7.39	9.96	33.14	7.84
				image033	mid tunnel	osteoid		28.51	9.36	65.53
				image034	apature	osteoid		17.37	8.04	13.48
				image035	apature	osteoid		10.5	19.1
				image036	apature	osteoid		17.32
	DG3-1	Goldners	femur_anterior	Image001	aperture (most distal)	osteoid		5.38	15.96
				Image002	mid tunnel	osteoid		6.7	16.72
				Image003	mid tunnel	osteoid		23.89	19.81
				Image004	mid tunnel	osteoid		26.04	14.29
				image008 (5X)	mid tunnel	fibrous interface		379.65	313.78
				Image009	mid tunnel	osteoid		14.13	9.03		149.82
				image010 (5X)	mid tunnel	fibrous interface		136.31	111.93
			femur_posterior	image013 (5X)	mid tunnel	fibrous interface		74.02	25.54	23.31
				image014	mid tunnel	osteoid & interface		8.08	6.27	8.56	27.54	23.03	7.82
				image015	mid tunnel	osteoid & interface		6.08	13.37		16.26	66.28
				image016	mid tunnel	osteoid & interface		12.11	13.72	9.1	111.06
				image017	aperture	osteoid		11.4	13.86	13.02
				image018	aperture	osteoid		12.99	12.89	4.9
	DG7-3	Goldners	femur_posterior	Image002 (5X)	apature	fibrous interface		81.28	80.02	50.19
				Image003 (5X)	mid tunnel	fibrous interface		179
				Image004 (5X)	mid tunnel	fibrous interface		401.81	320.79
				Image005&006 (5X)	mid tunnel	fibrous interface		108.09	78.23
				Image007&008 (5X)	end of tunnel	fibrous interface		136.21
				Image009&010 (5X)	end of tunnel	fibrous interface		283.58	243.16
				Image011 (5X)	end of tunnel	fibrous interface		88.51	89.62
				Image012	apature (most distal)	osteoid		7.6	16.22	9.07
				Image013	apature	osteoid		9.83	10.57
				Image014	mid tunnel	osteoid		14.82	8.85	8.14
				Image015	mid tunnel	osteoid		7.07	12.82
				Image016	end of tunnel	osteoid		16.59	20.15	11.62
				Image017	end of tunnel	osteoid		20.3	15.97	13.7
				Image018	end of tunnel	osteoid		13.34	18.54
				Image019	end of tunnel	osteoid		37.88	38.7

## Sheet: DHB
Goldners Trichrome stain analysis			+10 ug BMP-2
	Sample name	Staining	Bone	file name	position	mesure
	DHB1-2	Goldners	femur_anterior	Image001 (5X)	apature	fibrous interface
				Image002 (5X)	mid tunnel	fibrous interface		204.22	201.27	133.69
				Image003 (5X)	mid tunnel	fibrous interface		109.58	80.49	149.84
				Image004 (5X)	mid tunnel	fibrous interface		193.32	114.2	40.93
				Image005 (5X)	mid tunnel	fibrous interface		237.7	284.89	240.21
				Image006 (5X)	mid tunnel	fibrous interface		214.46	160.92	148.11
				Image007 (5X)	end of tunnel	fibrous interface		136.25	151.55	111.96
				Image008	apature	osteoid		10.56	11.08	12.5
				Image013	mid tunnel	osteoid		7.65	9.52
				Image014	mid tunnel	osteoid		8.85
				Image015	mid tunnel	osteoid		5.15
				Image016	mid tunnel	osteoid		9.66	7.52
			femur_posterior	Image017 (5X)	apature	fibrous interface		192.15	221.52	367.29
				Image019 (5X)	mid tunnel	fibrous interface		67.69	63.29	95.47
				Image020 (5X)	mid tunnel	fibrous interface		128.72	214.42
				Image021 (5X)	mid tunnel	fibrous interface		187.33	228.27	134.01
				Image022	apature	osteoid		27.66	48.21
				Image023	mid tunnel	osteoid		10.9	9.64
				Image025 & 026	mid tunnel	osteoid		21.97	10.67	45.45	12.97
				Image027	mid tunnel	osteoid		12.46
				Image028	mid tunnel	osteoid		8.25	5.86
				Image029	mid tunnel	osteoid		11.03	12.45	10.76
				Image030	mid tunnel	osteoid		9.42	9.7
				Image031	end of tunnel	osteoid		11.64	12.8	11.78
	DHB6	Goldners	femur_anterior	Image001 (5X)	apature (most distal)	fibrous interface
				image002 (5X)	mid tunnel	fibrous interface		290.81	324.23	276.7
				Image003 (5X)	mid tunnel	fibrous interface		132.83	206.63	219.31
				Image004 (5X)	mid tunnel	fibrous interface		97.95	88.54
				Image005 (5X)	mid tunnel	fibrous interface		64.95	39.8	38.8
				image006 (5X)	mid tunnel	fibrous interface		76	89.17
				image008 (5X)	mid tunnel	fibrous interface		175.49
				image009	apature (most distal)	osteoid		7.48	9.39	9.97
				image010	mid tunnel	osteoid		6.56	11.84	5.91
				image011	mid tunnel	osteoid		9.53	15.55	11.82
				image013	mid tunnel	osteoid		7.65	5.53
				image015	mid tunnel	osteoid		8.95	6.11	4.28
				image016	mid tunnel	osteoid		8.51	14.88	21.57
				image017	mid tunnel	osteoid		39.17
				image018	mid tunnel	osteoid		8.08
				image019	mid tunnel	osteoid		19.22	15.22
				image020	mid tunnel	osteoid		8.01	13.02
				image021	mid tunnel	osteoid		19.83	9.02	15.51
				image022	mid tunnel	osteoid		11.67	10.97
			femur_posterior	image024 (5X)	mid tunnel	fibrous interface		100.09	78.36
				image025 (5X)	mid tunnel	fibrous interface		116.34	134.6	129.34
				image026 (5X)	mid tunnel	fibrous interface		238.22	206.07	335.26
				image027 (5X)	mid tunnel	fibrous interface		322.68	301.32
				image028 (5X)	mid tunnel	fibrous interface		396.96	249.53
				image030 (5X)	mid tunnel	fibrous interface		303.24
				image031 (5X)	mid tunnel	fibrous interface		81.78	193.1
				image032 (5X)	end of tunnel	fibrous interface		288.28	224.68
				image033	apature	osteoid		9.83	12.23	19.32
				image034	mid tunnel	osteoid		11	14.3	13.98
				image035	mid tunnel	osteoid		9.25
				image036	mid tunnel	osteoid
				image037	mid tunnel	osteoid
				image039	mid tunnel	osteoid		13.2	8.52	16.8
				image040	mid tunnel	osteoid		11.56	7.75
				image041	end of tunnel	osteoid		10.98	5.81	8.94
				image042	end of tunnel	osteoid		14.67	8.86	18.3
				image043	end of tunnel	osteoid		4.95	8.52
				image044	end of tunnel	osteoid		8.84	8.52
	DHB9-3	Goldners	femur_anterior	Image001 (5X)	mid tunnel	fibrous interface		401.93	331.58	449.76
				Image002 (5X)	mid tunnel	fibrous interface		107.59
				Image003 (5X)	mid tunnel	fibrous interface		108.28	19.48	123.93
				Image004 (5X)	mid tunnel	fibrous interface		255.25	305.25
				Image005 (5X)	mid tunnel	fibrous interface		212.04
				image006	mid tunnel	osteoid		8.69	6.06
				image007	mid tunnel	osteoid		14.66	11.78	11.59
				image008	mid tunnel	osteoid		25.57	14.51
				image009	mid tunnel	osteoid		8.57	11.41	10.45
				image010	mid tunnel	osteoid		12.55	9.18
				image011	mid tunnel	osteoid		8.95	38.19
				image012	mid tunnel	osteoid		9.68	8.58
				image013	mid tunnel	osteoid		12.53
			femur_posterior	image014 (5X)	mid tunnel	fibrous interface		189.15	181.9
				image015 (5X)	mid tunnel	fibrous interface		93.24	126.09
				image016 (5X)	mid tunnel	fibrous interface		46.01	131.97	113.84
				image017 (5X)	mid tunnel	fibrous interface		93.51	43.87	61.86
				image018 (5X)	mid tunnel	fibrous interface		95.34	40.47	63.39
				image019	apature	osteoid		11.75
				image020	mid tunnel	osteoid		9.08	11.19
				image021	mid tunnel	osteoid		7.51	7.99
				image022	mid tunnel	osteoid		8.26	18.3
				image023	mid tunnel	osteoid		14.19	12.54
				image024	mid tunnel	osteoid		13.51	10.3	20.68
				image025	mid tunnel	osteoid		18.48	10.37
				image026	mid tunnel	osteoid		11.37	8.99
				image027	mid tunnel	osteoid		7.39	26.48	19.25
				image028	mid tunnel	osteoid		10.36	10.48
				image029	mid tunnel	osteoid		8.19	6.89
				image030	mid tunnel	osteoid		19.81	17.22	9.08
				image031	mid tunnel	osteoid		8.69	11.89

## Sheet: DLB
Goldners Trichrome stain analysis				+1 ug BMP-2
	Sample name	Staining	Bone	file name	position	mesure
			femur_anterior	image002 (5X)	mid tunnel	fibrous interface		255.27	238.99	87.59
				image004 (5X)	mid tunnel	fibrous interface		70.95	39.94	99.38
				image005 (5X)	mid tunnel	fibrous interface		66.72	40.1
				image006 (5X)	mid tunnel	fibrous interface		71.64	131.97
				image007 (5X)	mid tunnel	fibrous interface		168.67	73.15
				image008 (5X)	mid tunnel	fibrous interface		71.69
				image009 (5X)	mid tunnel	fibrous interface		130.4	37.59
				image010 (5X)	mid tunnel	fibrous interface		65.03	32.89
				image011	apature	osteoid		9.18	15.5
				image012	mid tunnel	osteoid		19.06	8.69
				image013	mid tunnel	osteoid		11.43
				image015	mid tunnel	osteoid		10.19	8.87
				image016	mid tunnel	osteoid		15.29	26.58
				image017	mid tunnel	osteoid		9.87
				image018	mid tunnel	osteoid		11.61	6.9
				image019	mid tunnel	osteoid		11.37	8.41
				image021	mid tunnel	osteoid		15.31	12.78
				image022	mid tunnel	osteoid		21.38	25.28
				image023	mid tunnel	osteoid		13.21	25.26
				image026	mid tunnel	osteoid		6.17	6.93
			femur_posterior	image027 (5X)	apature	fibrous interface
				image028 (5X)	end of apature	fibrous interface		140.31
				image029 (5X)	mid tunnel	fibrous interface		103.61	267.34
				image030 (5X)	mid tunnel	fibrous interface		489.5	423.36
				image031 (5X)	mid tunnel	fibrous interface		128.08	145.85
				image033 (5X)	end of tunnel	fibrous interface		340.74	160.43
				image035	mid tunnel	osteoid		11.83	16.86
				image036	mid tunnel	osteoid		7.57
				image037	mid tunnel	osteoid		9.48	6.73
				image038	mid tunnel	osteoid		8.93	10.58
				image039	mid tunnel	osteoid		7.49	4.1
				image040	mid tunnel	osteoid		7.77
				image041	mid tunnel	osteoid		9.02	17.22
				image042	mid tunnel	osteoid		11.37
				image043	end of tunnel	osteoid		14.2
				image044	end of tunnel	osteoid		9.47	8.69
	DLB2-2	Goldners	femur_anterior	Image002 (5X)	apature (most distal)	fibrous interface
				Image003 (5X)	mid tunnel	fibrous interface		327.34	244.62
				Image004 (5X)	mid tunnel	fibrous interface		289.17	195.67
				image006	apature	osteoid		17.21	12.89	12.66
				image007	apature	osteoid		24.79
				image008	apature	osteoid		16.82
				image009	mid tunnel	osteoid		16.01	50.97	24.06
				image010	mid tunnel	osteoid		29.46	23.86
				image011	mid tunnel	osteoid		25.7	13.59	11.41
				image012	mid tunnel	osteoid		6.52	4.31
				image014	mid tunnel	osteoid		20.35	8.44	7.79
				image015	mid tunnel	osteoid		20.56	14.44
				image017	end of tunnel	osteoid		13.52	9.89	6.82
			femur_posterior	image018 (5X)	apature	fibrous interface		303.27
				image019 (5X)	apature	fibrous interface		518.29
				image020 (5X)	apature	fibrous interface		330.17
				image021 (5X)	mid tunnel	fibrous interface		209.42	261.21	167.43
				image022 (5X)	mid tunnel	fibrous interface		124.34	104.53	84.12
				image023 (5X)	mid tunnel	fibrous interface		173.3	151.91
				image024 (5X)	mid tunnel	fibrous interface		240.82	219.55
				image025 (5X)	end of tunnel	fibrous interface		147.17	176.77
				image026	apature	osteoid		32.23
				image027	apature	osteoid		16.93	12.91
				image028	mid tunnel	osteoid		8.04	23.55	17.6
				image029	mid tunnel	osteoid		17.06
				image030	mid tunnel	osteoid		15.22	8.13
				image031	mid tunnel	osteoid		7.17
				image032	mid tunnel	osteoid		16.52	11.79
				image033	mid tunnel	osteoid		20.17	9.35
				image034	mid tunnel	osteoid		21.03	28.07	19.36
				image035	mid tunnel	osteoid		17.95	11.99	14.41
				image036	mid tunnel	osteoid		12.37	10.91
				image038	mid tunnel	osteoid		54.76	60.29
				image040	mid tunnel	osteoid		19.55
	DLB6-1	Goldners	femur_anterior	Image001 (5X)	apature	fibrous interface		45.83	152.07
				Image002 (5X)	mid tunnel	fibrous interface		112.65	135.15
				Image003 (5X)	mid tunnel	fibrous interface		211.11	150.62	91.2
				Image004 (5X)	mid tunnel	fibrous interface		96.8	151.61	225.46
				Image005 (5X)	mid tunnel	fibrous interface		212.77	264.05
				Image006 (5X)	mid tunnel	fibrous interface		309.34	183.39
				Image007 (5X)	mid tunnel	fibrous interface		295.85	284.34
				Image008 (5X)	mid tunnel	fibrous interface		71.07	193.66
				Image010	mid tunnel	osteoid		11.44
				Image011	mid tunnel	osteoid		17.18	7.87
				Image013	mid tunnel	osteoid		8.76	12.44
				Image014	mid tunnel	osteoid		10.83	15.71	14.66
				Image016	mid tunnel	osteoid		26.04	17.25
				Image017	mid tunnel	osteoid		9.53
				Image018	mid tunnel	osteoid		38.29
				Image019	mid tunnel	osteoid		10.6	19.62
				Image020	mid tunnel	osteoid		6.7
				Image022	mid tunnel	osteoid		16.13	15.3
				Image023	mid tunnel	osteoid		9.32
				Image024	mid tunnel	osteoid		8.71	8.5
				Image025	mid tunnel	osteoid		10.66
			femur_posterior	Image026 (5X)	apature	fibrous interface		115.44	81.37
				Image027 (5X)	mid tunnel	fibrous interface		189.1	134.68
				Image028 (5X)	mid tunnel	fibrous interface		176.79
				Image029 (5X)	mid tunnel	fibrous interface		259.96	270.2
				Image030 (5X)	mid tunnel	fibrous interface		129.05	172.77
				Image031 (5X)	mid tunnel	fibrous interface		126.78
				Image033 (5X)	mid tunnel	fibrous interface		202.39	271.3
				Image034 (5X)	mid tunnel	fibrous interface		176.63	225.59
				Image037	mid tunnel	osteoid		13.46
				Image038	mid tunnel	osteoid		10.84	19.9
				Image041	mid tunnel	osteoid		11.02	8.56
				Image042	mid tunnel	osteoid		6.65	10.32	10.4
				Image043	mid tunnel	osteoid		13.58	21.33	16.54
				Image044	mid tunnel	osteoid		9.2	13.91
				Image047	mid tunnel	osteoid		10.88	6.29
				Image048	mid tunnel	osteoid		13.78	7.09
				Image050	mid tunnel	osteoid		10.97	13.64

## Sheet: fibrous interface
DG_anterior	DG_posterior	DHB_anterior	DHB_posterior	DLB_anterior	DLB_posterior
283.39	375.89	204.22	67.69	255.27	103.61
187.36	409.34	201.27	63.29	238.99	267.34
209.83	419.64	133.69	95.47	87.59	489.5
309.56	504.23	109.58	128.72	70.95	423.36
330.77	184.53	80.49	214.42	39.94	128.08
109.5	133.83	149.84	187.33	99.38	145.85
216.67	113.5	193.32	228.27	66.72	209.42
223.19	139.96	114.2	134.01	40.1	261.21
94.39	324.71	40.93	100.09	71.64	167.43
92.77	308.28	237.7	78.36	131.97	124.34
113.22	74.02	284.89	116.34	168.67	104.53
311.91	25.54	240.21	134.6	73.15	84.12
280.41	23.31	214.46	129.34	71.69	173.3
362.43	27.54	160.92	238.22	130.4	151.91
86.42	23.03	148.11	206.07	37.59	240.82
66.14	7.82	290.81	335.26	65.03	219.55
59.16	16.26	324.23	322.68	32.89	189.1
154.81	66.28	276.7	301.32	327.34	134.68
155.49	111.06	132.83	396.96	244.62	176.79
129.28	179	206.63	249.53	289.17	259.96
379.65	401.81	219.31	303.24	195.67	270.2
313.78	320.79	97.95	81.78	112.65	129.05
149.82	108.09	88.54	193.1	135.15	172.77
136.31	78.23	64.95	189.15	211.11	126.78
111.93		39.8	181.9	150.62	202.39
		38.8	93.24	91.2	271.3
		76	126.09	96.8	176.63
		89.17	46.01	151.61	225.59
		175.49	131.97	225.46
		401.93	113.84	212.77
		331.58	93.51	264.05
		449.76	43.87	309.34
		107.59	61.86	183.39
		108.28	95.34	295.85
		19.48	40.47	284.34
		123.93	63.39	71.07
		255.25		193.66
		305.25
		212.04

## Sheet: osteoid
DG_anterior	DG_posterior	DHB_anterior	DHB_posterior	DLB_anterior	DLB_posterior
13.69	8.59	7.65	10.9	19.06	11.83
6.72	8.66	9.52	9.64	8.69	16.86
4.9	7.62	8.85	21.97	11.43	7.57
4.29	6.15	5.15	10.67	10.19	9.48
14.82	15.72	9.66	45.45	8.87	6.73
22.02	8.67	7.52	12.97	15.29	8.93
8.2	12.98	6.56	12.46	26.58	10.58
10.27	13.24	11.84	8.25	9.87	7.49
14.11	14.46	5.91	5.86	11.61	4.1
11.39	5.43	9.53	11.03	6.9	7.77
8.88	11.3	15.55	12.45	11.37	9.02
11.41	10.58	11.82	10.76	8.41	17.22
7.35	7.05	7.65	9.42	15.31	11.37
7.95	7.39	5.53	9.7	12.78	8.04
15.71	9.96	8.95	11	21.38	23.55
11.24	33.14	6.11	14.3	25.28	17.6
15.99	7.84	4.28	13.98	13.21	17.06
15.19	28.51	8.51	9.25	25.26	15.22
19.31	9.36	14.88	13.2	6.17	8.13
6.7	65.53	21.57	8.52	6.93	7.17
16.72	8.08	39.17	16.8	16.01	16.52
23.89	6.27	8.08	11.56	50.97	11.79
19.81	8.56	19.22	7.75	24.06	20.17
26.04	6.08	15.22	9.08	29.46	9.35
14.29	13.37	8.01	11.19	23.86	21.03
14.13	12.11	13.02	7.51	25.7	28.07
9.03	13.72	19.83	7.99	13.59	19.36
	9.1	9.02	8.26	11.41	17.95
	14.82	15.51	18.3	6.52	11.99
	8.85	11.67	14.19	4.31	14.41
	8.14	10.97	12.54	20.35	12.37
	7.07	8.69	13.51	8.44	10.91
	12.82	6.06	10.3	7.79	54.76
		14.66	20.68	20.56	60.29
		11.78	18.48	14.44	19.55
		11.59	10.37	11.44	13.46
		25.57	11.37	17.18	10.84
		14.51	8.99	7.87	19.9
		8.57	7.39	8.76	11.02
		11.41	26.48	12.44	8.56
		10.45	19.25	10.83	6.65
		12.55	10.36	15.71	10.32
		9.18	10.48	14.66	10.4
		8.95	8.19	26.04	13.58
		38.19	6.89	17.25	21.33
		9.68	19.81	9.53	16.54
		8.58	17.22	38.29	9.2
		12.53	9.08	10.6	13.91
			8.69	19.62	10.88
			11.89	6.7	6.29
				16.13	13.78
				15.3	7.09
				9.32	10.97
				8.71	13.64
				8.5
				10.66
